# Supplementary material for: 2-[N-(4-Meth­oxy­phen­yl)acetamido]-1,3-thia­zol-4-yl acetate
Source: Acta Crystallogr Sect E Struct Rep Online. 2013 Feb 16;69(Pt 3):o391. doi: 10.1107/S1600536813004236 (PMC3588441; doi:10.1107/S1600536813004236)
Supplement: Supplementary file 1 [file e-69-0o391-sup1.cif]

##############################################################################
#                                                                            #
# This CIF contains the data in a paper accepted for publication in          #
# Acta Crystallographica Section E. It conforms to the requirements of       #
# Notes for Authors for Acta Crystallographica Section E, and has been       #
# peer reviewed under the auspices of the IUCr Commission on Journals.       #
#                                                                            #
# Full details of the Crystallographic Information File format               #
# are given in the paper "The Crystallographic Information File (CIF):       #
# a New Standard Archive File for Crystallography" by S. R. Hall, F. H.      #
# Allen and I. D. Brown [Acta Cryst. (1991), A47, 655-685].                  #
#                                                                            #
# The current version of the core CIF dictionary is obtainable from          #
# ftp://ftp.iucr.org/pub/cif_core.dic.                                       #
#                                                                            #
# Software is freely available for graphical display of the structure(s)     #
# in this CIF. For information consult the CIF software page                 #
# http://www.iucr.org/resources/cif/software.                                #
#                                                                            #
# This file may be used for bona fide research purposes within the           #
# scientific community so long as proper attribution is given to the journal # 
# article from which it was obtained.                                        #
#                                                                            #
##############################################################################
data_I
_audit_creation_method     SHELXL-97
_chemical_name_systematic
;
2-[<i>N</i>-(4-Methoxyphenyl)acetamido]-1,3-thiazol-4-yl acetate
;
_chemical_name_common     ?
_chemical_formula_moiety     'C14 H14 N2 O4 S'
_chemical_formula_sum     'C14 H14 N2 O4 S'
_chemical_formula_iupac     'C14 H14 N2 O4 S'
_chemical_formula_weight     306.33
_chemical_melting_point_gt     399
_chemical_melting_point_lt     401
_symmetry_cell_setting     triclinic
_symmetry_space_group_name_H-M     'P -1'
_symmetry_space_group_name_HALL     '-P 1'
loop_
    _symmetry_equiv_pos_as_xyz
    'x, y, z'
    '-x, -y, -z'
_cell_length_a     8.9445(5)
_cell_length_b     9.5736(8)
_cell_length_c     9.9078(9)
_cell_angle_alpha     115.509(9)
_cell_angle_beta     93.381(6)
_cell_angle_gamma     108.144(6)
_cell_volume     708.95(10)
_cell_formula_units_Z     2
_cell_measurement_reflns_used     5310
_cell_measurement_theta_min     2.33
_cell_measurement_theta_max     29.05
_cell_measurement_temperature     130(2)
_exptl_crystal_description     block
_exptl_crystal_colour     yellow
_exptl_crystal_size_max     0.50
_exptl_crystal_size_mid     0.50
_exptl_crystal_size_min     0.10
_exptl_crystal_density_diffrn     1.435
_exptl_crystal_density_meas     ?
_exptl_crystal_density_method     'not measured'
_exptl_crystal_F_000     320
_exptl_absorpt_coefficient_mu     0.246
_exptl_absorpt_correction_type     multi-scan
_exptl_absorpt_process_details
;
(CrysAlis PRO; Agilent, 2011)
;
_exptl_absorpt_correction_T_min     0.85977
_exptl_absorpt_correction_T_max     1.00000
_exptl_special_details
;
;
_diffrn_ambient_temperature     130(2)
_diffrn_radiation_type     MoK\a
_diffrn_radiation_wavelength     0.71073
_diffrn_radiation_source     'fine-focus sealed tube'
_diffrn_radiation_monochromator     graphite
_diffrn_measurement_device_type     'Agilent Xcalibur Atlas'
_diffrn_measurement_method     '\w scans'
_diffrn_detector_area_resol_mean     10.3088
_diffrn_reflns_number     12469
_diffrn_reflns_av_R_equivalents     0.0217
_diffrn_reflns_av_sigmaI/netI     0.0203
_diffrn_reflns_theta_min     2.34
_diffrn_reflns_theta_max     29.11
_diffrn_reflns_theta_full     25.00
_diffrn_measured_fraction_theta_max     0.905
_diffrn_measured_fraction_theta_full     1.000
_diffrn_reflns_limit_h_min     -11
_diffrn_reflns_limit_h_max     11
_diffrn_reflns_limit_k_min     -13
_diffrn_reflns_limit_k_max     12
_diffrn_reflns_limit_l_min     -12
_diffrn_reflns_limit_l_max     13
_diffrn_standards_number     0
_diffrn_standards_interval_count     0
_diffrn_standards_interval_time     ?
_diffrn_standards_decay_%     2
_refine_special_details
;
Refinement of <i>F</i>^2^ against ALL reflections. The weighted <i>R</i>-factor
<i>wR</i> and goodness of fit <i>S</i> are based on <i>F</i>^2^, conventional
<i>R</i>-factors <i>R</i> are based on <i>F</i>, with <i>F</i> set to zero for
negative <i>F</i>^2^. The threshold expression of <i>F</i>^2^ >
\s(<i>F</i>^2^) is used only for calculating <i>R</i>-factors(gt) <i>etc</i>.
and is not relevant to the choice of reflections for refinement.
<i>R</i>-factors based on <i>F</i>^2^ are statistically about twice as large
as those based on <i>F</i>, and <i>R</i>- factors based on ALL data will be
even larger.
;
_reflns_number_total     3445
_reflns_number_gt     3075
_reflns_threshold_expression     I>2\s(I)
_refine_ls_structure_factor_coef     Fsqd
_refine_ls_matrix_type     full
_refine_ls_R_factor_all     0.0401
_refine_ls_R_factor_gt     0.0349
_refine_ls_wR_factor_gt     0.0905
_refine_ls_wR_factor_ref     0.0948
_refine_ls_goodness_of_fit_ref     1.059
_refine_ls_restrained_S_all     1.059
_refine_ls_number_reflns     3445
_refine_ls_number_parameters     193
_refine_ls_number_restraints     0
_refine_ls_hydrogen_treatment     constr
_refine_ls_weighting_scheme     calc
_refine_ls_weighting_details
         'calc w=1/[\s^2^(Fo^2^)+(0.0450P)^2^+0.2987P] where P=(Fo^2^+2Fc^2^)/3'
_atom_sites_solution_hydrogens     geom
_atom_sites_solution_primary     direct
_atom_sites_solution_secondary     difmap
_refine_ls_shift/su_max     0.000
_refine_ls_shift/su_mean     0.000
_refine_diff_density_max     0.366
_refine_diff_density_min     -0.274
_refine_ls_extinction_method     none
_refine_ls_extinction_coef     ?
loop_
    _atom_type_symbol
    _atom_type_description
    _atom_type_scat_dispersion_real
    _atom_type_scat_dispersion_imag
    _atom_type_scat_source
    'C' 'C' 0.0033 0.0016
                         'International Tables Vol C Tables 4.2.6.8 and 6.1.1.4'
    'H' 'H' 0.0000 0.0000
                         'International Tables Vol C Tables 4.2.6.8 and 6.1.1.4'
    'N' 'N' 0.0061 0.0033
                         'International Tables Vol C Tables 4.2.6.8 and 6.1.1.4'
    'O' 'O' 0.0106 0.0060
                         'International Tables Vol C Tables 4.2.6.8 and 6.1.1.4'
    'S' 'S' 0.1246 0.1234
                         'International Tables Vol C Tables 4.2.6.8 and 6.1.1.4'
_computing_data_collection
;
CrysAlis PRO (Agilent, 2011)
;
_computing_cell_refinement
;
CrysAlis PRO (Agilent, 2011)
;
_computing_data_reduction
;
CrysAlis PRO (Agilent, 2011)
;
_computing_structure_solution     'SHELXS97 (Sheldrick, 2008)'
_computing_structure_refinement     'SHELXL97 (Sheldrick, 2008)'
_computing_molecular_graphics     'ORTEP-3 for Windows (Farrugia, 2012)'
_computing_publication_material
                                'WinGX (Farrugia, 2012) and PLATON (Spek, 2009)'
loop_
    _atom_site_type_symbol
    _atom_site_label
    _atom_site_fract_x
    _atom_site_fract_y
    _atom_site_fract_z
    _atom_site_U_iso_or_equiv
    _atom_site_adp_type
    _atom_site_calc_flag
    _atom_site_refinement_flags
    _atom_site_occupancy
    _atom_site_symmetry_multiplicity
    _atom_site_disorder_assembly
    _atom_site_disorder_group
    S S1 -0.09020(4) 0.14762(4) 0.45516(4) 0.02269(10) Uani d . 1 1 . .
    C C2 0.03052(15) 0.08180(16) 0.32947(14) 0.0177(2) Uani d . 1 1 . .
    N N3 0.16077(13) 0.19958(13) 0.34043(12) 0.0191(2) Uani d . 1 1 . .
    C C4 0.16774(16) 0.34906(16) 0.45435(15) 0.0215(3) Uani d . 1 1 . .
    C C5 0.04751(17) 0.34910(17) 0.52956(16) 0.0249(3) Uani d . 1 1 . .
    H H5 0.0399 0.4428 0.6090 0.030 Uiso calc R 1 1 . .
    N N6 -0.00495(12) -0.08552(13) 0.22511(12) 0.0182(2) Uani d . 1 1 . .
    C C7 -0.14419(16) -0.20995(17) 0.21360(16) 0.0233(3) Uani d . 1 1 . .
    O O8 -0.24272(12) -0.17289(13) 0.28765(13) 0.0308(2) Uani d . 1 1 . .
    C C9 -0.16476(18) -0.38706(18) 0.10871(18) 0.0305(3) Uani d . 1 1 . .
    H H9A -0.2535 -0.4615 0.1245 0.046 Uiso calc R 1 1 . .
    H H9B -0.0678 -0.4040 0.1305 0.046 Uiso calc R 1 1 . .
    H H9C -0.1861 -0.4089 0.0040 0.046 Uiso calc R 1 1 . .
    C C10 0.11162(15) -0.12397(15) 0.13403(14) 0.0182(2) Uani d . 1 1 . .
    C C11 0.25487(16) -0.11824(17) 0.20057(15) 0.0220(3) Uani d . 1 1 . .
    H H11 0.2770 -0.0887 0.3042 0.026 Uiso calc R 1 1 . .
    C C12 0.36650(16) -0.15662(17) 0.11261(16) 0.0237(3) Uani d . 1 1 . .
    H H12 0.4633 -0.1527 0.1569 0.028 Uiso calc R 1 1 . .
    C C13 0.33070(16) -0.20089(16) -0.04265(16) 0.0229(3) Uani d . 1 1 . .
    C C14 0.18573(17) -0.20726(17) -0.10887(15) 0.0240(3) Uani d . 1 1 . .
    H H14 0.1623 -0.2383 -0.2128 0.029 Uiso calc R 1 1 . .
    C C15 0.07619(16) -0.16761(16) -0.02071(15) 0.0213(3) Uani d . 1 1 . .
    H H15 -0.0201 -0.1701 -0.0645 0.026 Uiso calc R 1 1 . .
    O O16 0.42891(13) -0.24239(14) -0.14095(12) 0.0321(2) Uani d . 1 1 . .
    C C17 0.57663(19) -0.2456(2) -0.0825(2) 0.0358(4) Uani d . 1 1 . .
    H H17A 0.6389 -0.1390 0.0039 0.054 Uiso calc R 1 1 . .
    H H17B 0.6368 -0.2696 -0.1611 0.054 Uiso calc R 1 1 . .
    H H17C 0.5537 -0.3304 -0.0509 0.054 Uiso calc R 1 1 . .
    O O18 0.30433(12) 0.49009(12) 0.49350(11) 0.0263(2) Uani d . 1 1 . .
    C C19 0.31110(16) 0.56737(17) 0.40442(16) 0.0238(3) Uani d . 1 1 . .
    O O20 0.20654(12) 0.51567(14) 0.29430(12) 0.0311(2) Uani d . 1 1 . .
    C C21 0.46079(18) 0.7203(2) 0.4657(2) 0.0372(4) Uani d . 1 1 . .
    H H21A 0.5421 0.6945 0.4116 0.056 Uiso calc R 1 1 . .
    H H21B 0.4991 0.7596 0.5730 0.056 Uiso calc R 1 1 . .
    H H21C 0.4376 0.8053 0.4520 0.056 Uiso calc R 1 1 . .
loop_
    _atom_site_aniso_label
    _atom_site_aniso_U_11
    _atom_site_aniso_U_22
    _atom_site_aniso_U_33
    _atom_site_aniso_U_12
    _atom_site_aniso_U_13
    _atom_site_aniso_U_23
    S1 0.02568(18) 0.02852(19) 0.02403(18) 0.01508(14) 0.01369(13) 0.01672(15)
    C2 0.0191(6) 0.0226(6) 0.0167(6) 0.0101(5) 0.0062(4) 0.0118(5)
    N3 0.0194(5) 0.0210(5) 0.0186(5) 0.0081(4) 0.0053(4) 0.0102(4)
    C4 0.0252(6) 0.0201(6) 0.0195(6) 0.0085(5) 0.0027(5) 0.0098(5)
    C5 0.0336(7) 0.0255(7) 0.0211(6) 0.0165(6) 0.0092(5) 0.0117(6)
    N6 0.0182(5) 0.0195(5) 0.0183(5) 0.0067(4) 0.0064(4) 0.0100(4)
    C7 0.0215(6) 0.0257(7) 0.0246(7) 0.0057(5) 0.0047(5) 0.0157(6)
    O8 0.0236(5) 0.0334(6) 0.0390(6) 0.0084(4) 0.0141(4) 0.0207(5)
    C9 0.0312(7) 0.0221(7) 0.0329(8) 0.0028(6) 0.0072(6) 0.0135(6)
    C10 0.0212(6) 0.0159(5) 0.0181(6) 0.0069(5) 0.0075(5) 0.0084(5)
    C11 0.0238(6) 0.0241(6) 0.0188(6) 0.0087(5) 0.0057(5) 0.0110(5)
    C12 0.0208(6) 0.0247(6) 0.0258(7) 0.0086(5) 0.0051(5) 0.0122(6)
    C13 0.0286(7) 0.0173(6) 0.0235(7) 0.0086(5) 0.0122(5) 0.0095(5)
    C14 0.0343(7) 0.0217(6) 0.0158(6) 0.0108(5) 0.0068(5) 0.0084(5)
    C15 0.0249(6) 0.0200(6) 0.0196(6) 0.0085(5) 0.0036(5) 0.0098(5)
    O16 0.0367(6) 0.0362(6) 0.0288(5) 0.0192(5) 0.0182(4) 0.0148(5)
    C17 0.0318(8) 0.0345(8) 0.0471(10) 0.0178(7) 0.0216(7) 0.0192(7)
    O18 0.0276(5) 0.0202(5) 0.0259(5) 0.0053(4) 0.0000(4) 0.0097(4)
    C19 0.0227(6) 0.0233(6) 0.0278(7) 0.0112(5) 0.0095(5) 0.0120(6)
    O20 0.0288(5) 0.0357(6) 0.0291(5) 0.0071(4) 0.0047(4) 0.0194(5)
    C21 0.0253(7) 0.0317(8) 0.0537(10) 0.0046(6) 0.0024(7) 0.0245(8)
_geom_special_details
;
All e.s.d.'s (except the e.s.d. in the dihedral angle between two l.s. planes)
are estimated using the full covariance matrix. The cell e.s.d.'s are taken
into account individually in the estimation of e.s.d.'s in distances, angles
and torsion angles; correlations between e.s.d.'s in cell parameters are only
used when they are defined by crystal symmetry. An approximate (isotropic)
treatment of cell e.s.d.'s is used for estimating e.s.d.'s involving l.s.
planes.
;
loop_
    _geom_bond_atom_site_label_1
    _geom_bond_atom_site_label_2
    _geom_bond_site_symmetry_2
    _geom_bond_distance
    _geom_bond_publ_flag
    S1 C5 . 1.7233(15) ?
    S1 C2 . 1.7379(12) ?
    C2 N3 . 1.3046(16) ?
    C2 N6 . 1.3979(17) ?
    N3 C4 . 1.3678(17) ?
    C4 C5 . 1.3439(19) ?
    C4 O18 . 1.3899(16) ?
    C5 H5 . 0.9300 ?
    N6 C7 . 1.3876(16) ?
    N6 C10 . 1.4494(15) ?
    C7 O8 . 1.2196(17) ?
    C7 C9 . 1.501(2) ?
    C9 H9A . 0.9600 ?
    C9 H9B . 0.9600 ?
    C9 H9C . 0.9600 ?
    C10 C11 . 1.3801(18) ?
    C10 C15 . 1.3907(18) ?
    C11 C12 . 1.3953(18) ?
    C11 H11 . 0.9300 ?
    C12 C13 . 1.3944(19) ?
    C12 H12 . 0.9300 ?
    C13 O16 . 1.3649(16) ?
    C13 C14 . 1.390(2) ?
    C14 C15 . 1.3835(18) ?
    C14 H14 . 0.9300 ?
    C15 H15 . 0.9300 ?
    O16 C17 . 1.4258(19) ?
    C17 H17A . 0.9600 ?
    C17 H17B . 0.9600 ?
    C17 H17C . 0.9600 ?
    O18 C19 . 1.3677(17) ?
    C19 O20 . 1.1984(17) ?
    C19 C21 . 1.491(2) ?
    C21 H21A . 0.9600 ?
    C21 H21B . 0.9600 ?
    C21 H21C . 0.9600 ?
loop_
    _geom_angle_atom_site_label_1
    _geom_angle_atom_site_label_2
    _geom_angle_atom_site_label_3
    _geom_angle_site_symmetry_1
    _geom_angle_site_symmetry_3
    _geom_angle
    _geom_angle_publ_flag
    C5 S1 C2 . . 88.70(6) ?
    N3 C2 N6 . . 121.23(11) ?
    N3 C2 S1 . . 115.46(10) ?
    N6 C2 S1 . . 123.30(9) ?
    C2 N3 C4 . . 108.79(11) ?
    C5 C4 N3 . . 118.01(12) ?
    C5 C4 O18 . . 123.64(12) ?
    N3 C4 O18 . . 118.17(11) ?
    C4 C5 S1 . . 109.03(10) ?
    C4 C5 H5 . . 125.5 ?
    S1 C5 H5 . . 125.5 ?
    C7 N6 C2 . . 120.87(11) ?
    C7 N6 C10 . . 121.59(11) ?
    C2 N6 C10 . . 117.51(10) ?
    O8 C7 N6 . . 119.90(12) ?
    O8 C7 C9 . . 123.04(12) ?
    N6 C7 C9 . . 117.05(12) ?
    C7 C9 H9A . . 109.5 ?
    C7 C9 H9B . . 109.5 ?
    H9A C9 H9B . . 109.5 ?
    C7 C9 H9C . . 109.5 ?
    H9A C9 H9C . . 109.5 ?
    H9B C9 H9C . . 109.5 ?
    C11 C10 C15 . . 120.86(12) ?
    C11 C10 N6 . . 120.11(11) ?
    C15 C10 N6 . . 119.03(11) ?
    C10 C11 C12 . . 120.11(12) ?
    C10 C11 H11 . . 119.9 ?
    C12 C11 H11 . . 119.9 ?
    C13 C12 C11 . . 119.01(12) ?
    C13 C12 H12 . . 120.5 ?
    C11 C12 H12 . . 120.5 ?
    O16 C13 C14 . . 114.88(12) ?
    O16 C13 C12 . . 124.64(13) ?
    C14 C13 C12 . . 120.48(12) ?
    C15 C14 C13 . . 120.23(12) ?
    C15 C14 H14 . . 119.9 ?
    C13 C14 H14 . . 119.9 ?
    C14 C15 C10 . . 119.31(12) ?
    C14 C15 H15 . . 120.3 ?
    C10 C15 H15 . . 120.3 ?
    C13 O16 C17 . . 117.97(12) ?
    O16 C17 H17A . . 109.5 ?
    O16 C17 H17B . . 109.5 ?
    H17A C17 H17B . . 109.5 ?
    O16 C17 H17C . . 109.5 ?
    H17A C17 H17C . . 109.5 ?
    H17B C17 H17C . . 109.5 ?
    C19 O18 C4 . . 117.42(10) ?
    O20 C19 O18 . . 122.46(12) ?
    O20 C19 C21 . . 126.78(13) ?
    O18 C19 C21 . . 110.75(12) ?
    C19 C21 H21A . . 109.5 ?
    C19 C21 H21B . . 109.5 ?
    H21A C21 H21B . . 109.5 ?
    C19 C21 H21C . . 109.5 ?
    H21A C21 H21C . . 109.5 ?
    H21B C21 H21C . . 109.5 ?
loop_
    _geom_torsion_atom_site_label_1
    _geom_torsion_atom_site_label_2
    _geom_torsion_atom_site_label_3
    _geom_torsion_atom_site_label_4
    _geom_torsion_site_symmetry_1
    _geom_torsion_site_symmetry_2
    _geom_torsion_site_symmetry_3
    _geom_torsion_site_symmetry_4
    _geom_torsion
    _geom_torsion_publ_flag
    C5 S1 C2 N3 . . . . -0.81(10) ?
    C5 S1 C2 N6 . . . . 177.79(11) ?
    N6 C2 N3 C4 . . . . -177.87(11) ?
    S1 C2 N3 C4 . . . . 0.76(13) ?
    C2 N3 C4 C5 . . . . -0.29(16) ?
    C2 N3 C4 O18 . . . . 174.95(10) ?
    N3 C4 C5 S1 . . . . -0.30(15) ?
    O18 C4 C5 S1 . . . . -175.25(10) ?
    C2 S1 C5 C4 . . . . 0.58(10) ?
    N3 C2 N6 C7 . . . . -179.65(11) ?
    S1 C2 N6 C7 . . . . 1.83(17) ?
    N3 C2 N6 C10 . . . . 2.48(17) ?
    S1 C2 N6 C10 . . . . -176.04(9) ?
    C2 N6 C7 O8 . . . . 4.96(19) ?
    C10 N6 C7 O8 . . . . -177.26(12) ?
    C2 N6 C7 C9 . . . . -174.65(12) ?
    C10 N6 C7 C9 . . . . 3.14(18) ?
    C7 N6 C10 C11 . . . . -103.88(14) ?
    C2 N6 C10 C11 . . . . 73.97(15) ?
    C7 N6 C10 C15 . . . . 75.64(16) ?
    C2 N6 C10 C15 . . . . -106.51(13) ?
    C15 C10 C11 C12 . . . . -0.1(2) ?
    N6 C10 C11 C12 . . . . 179.45(11) ?
    C10 C11 C12 C13 . . . . -0.1(2) ?
    C11 C12 C13 O16 . . . . -179.44(12) ?
    C11 C12 C13 C14 . . . . -0.2(2) ?
    O16 C13 C14 C15 . . . . -179.91(12) ?
    C12 C13 C14 C15 . . . . 0.8(2) ?
    C13 C14 C15 C10 . . . . -1.00(19) ?
    C11 C10 C15 C14 . . . . 0.63(19) ?
    N6 C10 C15 C14 . . . . -178.89(11) ?
    C14 C13 O16 C17 . . . . -177.34(12) ?
    C12 C13 O16 C17 . . . . 1.9(2) ?
    C5 C4 O18 C19 . . . . -102.83(15) ?
    N3 C4 O18 C19 . . . . 82.22(15) ?
    C4 O18 C19 O20 . . . . -1.67(19) ?
    C4 O18 C19 C21 . . . . 177.30(12) ?
loop_
    _geom_hbond_atom_site_label_D
    _geom_hbond_atom_site_label_H
    _geom_hbond_atom_site_label_A
    _geom_hbond_site_symmetry_A
    _geom_hbond_distance_DH
    _geom_hbond_distance_HA
    _geom_hbond_distance_DA
    _geom_hbond_angle_DHA
    _geom_hbond_publ_flag
    C5 H5 O20 2_566 0.93 2.53 3.200(2) 129 y
data_global
_journal_date_recd_electronic     2013-02-07
_journal_date_accepted     2013-02-12
_journal_name_full     'Acta Crystallographica, Section E'
_journal_year     2013
_journal_volume     69
_journal_issue      3
_journal_page_first     o391
_journal_page_last     o391
_journal_paper_category     QO
_journal_paper_doi     10.1107/S1600536813004236
_journal_coeditor_code     TK5195
_publ_contact_author_name     'Andrzej K. Gzella'
_publ_contact_author_address
;
Department of Organic Chemistry
Poznan University of Medical Sciences
ul. Grunwaldzka 6, Pozna\'n, Poland
;
_publ_contact_author_email     akgzella@ump.edu.pl
_publ_contact_author_fax      48618546680
_publ_contact_author_phone      48618546679
_publ_section_title
;
2-[<i>N</i>-(4-Methoxyphenyl)acetamido]-1,3-thiazol-4-yl acetate
;
loop_
    _publ_author_name
    _publ_author_address
    'Horishny, Volodymyr'
;
Department of Pharmaceutical, Organic and Bioorganic Chemistry
Danylo Halytsky Lviv National Medical University
Pekarska 69, Lviv, 79010, Ukraine
;
    'Lesyk, Roman'
;
Department of Pharmaceutical, Organic and Bioorganic Chemistry
Danylo Halytsky Lviv National Medical University
Pekarska 69, Lviv, 79010, Ukraine
;
    'Gzella, Andrzej K.'
;
Department of Organic Chemistry
Poznan University of Medical Sciences
ul. Grunwaldzka 6, 60-780 Pozna\'n, Poland
Faculty of Pharmacy, Ludwik Rydygier Collegium Medicum in Bydgoszcz,
Nicolaus Copernicus University in Torun, ul. A. Jurasza 2,
85-089 Bydgoszcz, Poland
;
