# Supplementary material for: 2-[N-(4-Meth­oxy­phen­yl)acetamido]-1,3-thia­zol-4-yl acetate
Source: Acta Crystallogr Sect E Struct Rep Online. 2013 Feb 16;69(Pt 3):o391. doi: 10.1107/S1600536813004236 (PMC3588441; doi:10.1107/S1600536813004236)
Supplement: Supplementary file 2 [file e-69-0o391-Isup2.hkl]

#
# h,k,l, Fc-squared, Fo-squared, sigma(Fo-squared) and status flag
#
data_I
_shelx_title ' GOR17650 in P-1; Horishny et al.'
_shelx_refln_list_code          4
_shelx_F_calc_maximum      104.56
_exptl_crystal_F_000       320.00
_reflns_d_resolution_high  0.7305
 
loop_
 _symmetry_equiv_pos_as_xyz
 'x, y, z'
 '-x, -y, -z'
 
_cell_length_a     8.9445
_cell_length_b     9.5736
_cell_length_c     9.9078
_cell_angle_alpha 115.509
_cell_angle_beta   93.381
_cell_angle_gamma 108.144
 
_shelx_F_squared_multiplier     1.000
 
loop_
 _refln_index_h
 _refln_index_k
 _refln_index_l
 _refln_F_squared_calc
 _refln_F_squared_meas
 _refln_F_squared_sigma
 _refln_observed_status
   1   0   0     2699.94     2711.06     21.70 o
   2   0   0       53.23       58.15      1.11 o
   3   0   0      147.10      167.10      1.88 o
   4   0   0       44.06       38.34      0.83 o
   5   0   0        5.14        3.61      0.39 o
   6   0   0        7.18        5.04      0.43 o
   7   0   0        8.02        7.49      0.50 o
   8   0   0       69.47       69.40      2.77 o
   9   0   0       15.68       15.83      1.68 o
  10   0   0        1.15        1.40      0.67 o
  11   0   0       26.88       27.03      3.33 o
 -11   1   0       11.30       12.61      2.38 o
 -10   1   0       20.42       20.88      1.76 o
  -9   1   0      316.04      311.43      8.11 o
  -8   1   0     1488.29     1462.34     17.46 o
  -7   1   0       38.07       38.79      1.91 o
  -6   1   0       41.12       38.66      1.38 o
  -5   1   0      141.36      130.40      2.53 o
  -4   1   0      660.47      639.23      5.68 o
  -3   1   0      342.08      331.02      3.97 o
  -2   1   0     3609.07     3498.10     18.34 o
  -1   1   0      500.81      487.87      3.19 o
   0   1   0      470.92      487.54      3.02 o
   1   1   0     1836.45     1807.14      7.23 o
   2   1   0      220.59      193.08      1.58 o
   3   1   0     1111.78     1135.58      7.07 o
   4   1   0      177.85      203.95      2.23 o
   5   1   0       23.61       27.92      0.87 o
   6   1   0      411.34      382.60      7.08 o
   7   1   0      122.02      123.36      2.51 o
   8   1   0       55.26       50.74      2.39 o
   9   1   0       34.03       37.96      2.21 o
  10   1   0       23.88       23.21      2.88 o
 -11   2   0        0.22        3.30      1.09 o
 -10   2   0      427.76      458.28      8.41 o
  -9   2   0      142.14      149.20      6.13 o
  -8   2   0      217.75      202.66      4.74 o
  -7   2   0       65.29       59.33      2.36 o
  -6   2   0      176.44      190.44      3.38 o
  -5   2   0        5.80        4.04      0.38 o
  -4   2   0       70.23       86.02      1.81 o
  -3   2   0       19.72       18.43      0.59 o
  -2   2   0     3801.51     3749.53     19.96 o
  -1   2   0      451.99      424.39      2.97 o
   0   2   0     2712.58     2724.90     11.16 o
   1   2   0     2724.50     2936.06     18.38 o
   2   2   0       58.76       59.69      0.92 o
   3   2   0     3133.52     3362.78     12.81 o
   4   2   0      994.62     1022.82      8.68 o
   5   2   0       16.72       15.68      0.75 o
   6   2   0       34.02       29.57      1.28 o
   7   2   0       80.08       74.72      2.13 o
   8   2   0       56.72       50.89      2.69 o
   9   2   0       38.42       38.24      2.25 o
 -11   3   0       14.03       13.05      1.83 o
 -10   3   0       42.51       39.55      2.40 o
  -9   3   0       16.61       14.09      1.35 o
  -8   3   0       25.47       20.92      1.53 o
  -7   3   0      884.91      882.42      9.47 o
  -6   3   0      620.31      627.73      6.50 o
  -5   3   0      687.87      740.26     12.33 o
  -4   3   0        4.34        6.51      0.44 o
  -3   3   0       21.76       23.86      0.85 o
  -2   3   0      619.75      632.63      5.70 o
  -1   3   0      806.43      840.56      4.51 o
   0   3   0     7126.54     7361.61     34.72 o
   1   3   0       74.66       67.69      1.00 o
   2   3   0      997.24     1106.97      6.52 o
   3   3   0       38.52       40.19      0.82 o
   4   3   0      213.33      201.05      2.39 o
   5   3   0       71.79       74.31      1.95 o
   6   3   0       16.21       15.86      0.97 o
   7   3   0       20.77       17.60      1.40 o
   8   3   0       14.86       11.11      1.76 o
   9   3   0       52.04       50.50      5.17 o
 -11   4   0       28.37       32.72      3.61 o
 -10   4   0        4.32        4.93      0.92 o
  -9   4   0       90.82       89.34      3.35 o
  -8   4   0      462.81      444.10     10.62 o
  -7   4   0      423.16      432.47      5.93 o
  -6   4   0      470.91      449.38      5.73 o
  -5   4   0      312.83      297.77      3.35 o
  -4   4   0      901.98      917.85      6.73 o
  -3   4   0      230.00      227.22      3.84 o
  -2   4   0      143.60      160.87      2.48 o
  -1   4   0     1466.11     1612.74     11.82 o
   0   4   0      190.88      235.77      2.21 o
   1   4   0     2219.80     2320.13     10.84 o
   2   4   0       90.68       84.98      1.26 o
   3   4   0      359.92      377.50      2.97 o
   4   4   0       93.53       75.66      1.94 o
   5   4   0       47.98       46.73      2.15 o
   6   4   0        0.46        1.41      0.83 o
   7   4   0        6.80        7.43      1.30 o
   8   4   0        7.85       10.23      1.96 o
 -11   5   0        0.73       -0.69      0.77 o
 -10   5   0      168.71      179.69      7.63 o
  -9   5   0      175.37      166.74      4.66 o
  -8   5   0      322.77      310.34      7.14 o
  -7   5   0      383.05      373.25      8.35 o
  -6   5   0       11.97        9.29      0.72 o
  -5   5   0        7.28        5.01      0.55 o
  -4   5   0       31.56       25.23      0.80 o
  -3   5   0       56.70       51.93      1.40 o
  -2   5   0        0.03        2.01      0.33 o
  -1   5   0        0.08        1.08      0.37 o
   0   5   0        2.60        1.55      0.26 o
   1   5   0        2.49        4.28      0.32 o
   2   5   0      314.18      307.31      3.87 o
   3   5   0      732.11      742.95      7.21 o
   4   5   0      754.94      708.88     15.76 o
   5   5   0        0.47       -0.29      0.70 o
   6   5   0       35.00       33.59      2.61 o
   7   5   0       83.36       89.16      6.25 o
 -11   6   0       14.56       15.61      2.68 o
 -10   6   0       13.51       11.62      1.43 o
  -9   6   0        3.35        4.18      0.97 o
  -8   6   0       14.52       12.34      0.84 o
  -7   6   0      835.07      831.44     12.01 o
  -6   6   0      255.67      257.10      6.41 o
  -5   6   0      228.59      218.66      4.96 o
  -4   6   0      125.90      141.86      2.59 o
  -3   6   0       51.72       47.50      1.40 o
  -2   6   0       77.40       73.97      1.54 o
  -1   6   0     1009.88     1001.43      6.85 o
   0   6   0      215.15      214.08      3.05 o
   1   6   0       33.81       35.42      0.95 o
   2   6   0      846.94      857.35     15.97 o
   3   6   0      132.07      133.35      3.07 o
   4   6   0       20.80       26.81      1.34 o
   5   6   0       64.98       67.58      3.72 o
   6   6   0        1.05        1.08      1.11 o
   7   6   0       44.80       54.21      5.11 o
 -11   7   0       45.66       44.88      4.47 o
 -10   7   0       78.06       82.68      3.52 o
  -9   7   0      189.42      195.57      5.22 o
  -8   7   0      100.06      101.56      3.21 o
  -7   7   0      375.74      383.77      6.26 o
  -6   7   0     1112.72     1113.60     20.74 o
  -5   7   0      307.35      317.40      5.52 o
  -4   7   0      178.84      177.35      5.53 o
  -3   7   0       33.94       30.78      1.32 o
  -2   7   0       36.82       41.11      1.34 o
  -1   7   0        1.10        1.06      0.34 o
   0   7   0       33.11       30.31      1.34 o
   1   7   0       22.69       18.78      0.85 o
   2   7   0       44.60       41.29      2.41 o
   3   7   0       36.49       35.07      1.65 o
   4   7   0        6.03        3.79      1.40 o
   5   7   0      183.59      190.20      7.34 o
   6   7   0       62.49       66.25      5.53 o
 -11   8   0        7.38        9.46      2.18 o
 -10   8   0      105.75      110.47      4.90 o
  -9   8   0       17.88       19.26      1.75 o
  -8   8   0        0.06        0.32      0.41 o
  -7   8   0        0.51        0.61      0.41 o
  -6   8   0      119.27      118.71      3.56 o
  -5   8   0       35.99       35.15      1.52 o
  -4   8   0      337.75      333.26      5.96 o
  -3   8   0      692.72      679.26     10.40 o
  -2   8   0       76.01       61.39      1.72 o
  -1   8   0       64.29       57.08      1.87 o
   0   8   0       30.55       33.99      1.74 o
   1   8   0       16.55       18.74      2.56 o
   2   8   0       60.06       62.82      5.58 o
   3   8   0       80.33       85.23      3.33 o
   4   8   0       17.90       13.86      2.97 o
 -10   9   0        0.90        2.62      1.45 o
  -9   9   0        8.44        8.75      1.95 o
  -8   9   0       27.21       27.31      1.44 o
  -7   9   0      383.52      394.31      6.78 o
  -6   9   0       42.68       43.36      2.31 o
  -5   9   0        0.23        1.02      0.46 o
  -4   9   0        0.97       -0.25      0.49 o
  -3   9   0      124.41      120.06      3.73 o
  -2   9   0      176.58      185.46      4.73 o
  -1   9   0       11.87       13.46      1.63 o
   0   9   0        7.73        7.92      1.66 o
   1   9   0        9.22       10.78      2.02 o
   2   9   0       47.59       55.21      3.45 o
   3   9   0       21.43       25.21      3.45 o
  -8  10   0        0.06        0.54      1.56 o
  -7  10   0       60.84       62.65      2.57 o
  -6  10   0      344.97      356.94      6.11 o
  -5  10   0       17.85       18.92      1.86 o
  -4  10   0        4.59        4.88      0.80 o
  -3  10   0        3.42        2.93      0.71 o
  -2  10   0       96.15      103.49      4.49 o
  -1  10   0       53.57       48.95      4.06 o
   0  10   0        0.94        3.48      1.52 o
   1  10   0       18.22       20.97      2.96 o
  -8  11   0        0.55       -0.25      1.38 o
  -7  11   0        0.83        0.38      1.12 o
  -6  11   0        1.84        1.02      1.79 o
  -5  11   0        6.87        6.35      2.19 o
  -4  11   0      116.60      123.27      8.54 o
   1 -11   1        7.64        8.07      2.18 o
   2 -11   1        6.10       12.94      2.27 o
   3 -11   1       18.08       15.06      1.78 o
   4 -11   1       40.13       41.96      3.37 o
   5 -11   1        6.80        7.70      1.09 o
   6 -11   1       70.02       65.11      3.05 o
   7 -11   1       32.81       34.44      4.01 o
   8 -11   1        2.65        4.88      1.95 o
  -2 -10   1        6.66        8.09      1.55 o
  -1 -10   1       33.26       41.02      4.20 o
   0 -10   1       56.43       66.63      5.04 o
   1 -10   1       88.38      113.01      6.44 o
   2 -10   1       20.55       18.84      1.91 o
   3 -10   1       21.27       19.51      1.30 o
   4 -10   1       26.91       21.27      1.37 o
   5 -10   1       23.11       25.22      1.46 o
   6 -10   1        0.94        2.01      0.68 o
   7 -10   1       32.72       31.71      2.19 o
   8 -10   1        3.03        3.00      0.99 o
   9 -10   1        0.23       -0.79      0.79 o
  -4  -9   1        6.94        5.52      1.95 o
  -3  -9   1       14.68       14.74      1.88 o
  -2  -9   1        2.04        2.00      1.47 o
  -1  -9   1        5.59        6.60      1.80 o
   0  -9   1       14.55       18.48      2.58 o
   1  -9   1       20.58       21.28      1.47 o
   2  -9   1       61.64       62.64      2.37 o
   3  -9   1       96.39       88.41      2.64 o
   4  -9   1        0.64        0.89      0.44 o
   5  -9   1       83.32       84.03      2.55 o
   6  -9   1       25.24       24.24      1.33 o
   7  -9   1       39.25       35.63      1.71 o
   8  -9   1       36.88       37.94      3.23 o
   9  -9   1       26.69       28.78      2.19 o
  10  -9   1       33.05       28.57      3.78 o
  -5  -8   1       12.39        8.90      2.34 o
  -4  -8   1        1.85        2.42      0.60 o
  -3  -8   1      127.94      136.86      5.14 o
  -2  -8   1        8.64        8.90      1.27 o
  -1  -8   1       15.86       18.63      2.52 o
   0  -8   1        8.55        8.83      0.74 o
   1  -8   1       77.69       68.93      1.61 o
   2  -8   1      172.91      177.26      2.95 o
   3  -8   1      151.23      140.97      2.70 o
   4  -8   1       61.63       66.08      1.57 o
   5  -8   1        9.10        7.58      0.61 o
   6  -8   1       73.98       66.53      2.74 o
   7  -8   1      461.35      439.53      6.91 o
   8  -8   1       51.36       47.41      2.28 o
   9  -8   1       24.95       24.39      2.46 o
  10  -8   1        5.53        2.11      0.63 o
  11  -8   1        8.91       11.05      1.82 o
  -6  -7   1       18.93       19.32      2.16 o
  -5  -7   1        8.40        8.20      1.19 o
  -4  -7   1        0.00        0.57      0.71 o
  -3  -7   1        4.68        4.45      0.78 o
  -2  -7   1       74.98       71.77      3.19 o
  -1  -7   1      232.91      220.26      3.92 o
   0  -7   1       28.19       25.34      0.96 o
   1  -7   1        0.04        0.30      0.29 o
   2  -7   1        6.98        6.43      0.52 o
   3  -7   1        7.01        5.24      0.63 o
   4  -7   1        5.86        3.55      0.43 o
   5  -7   1      185.14      180.73      4.65 o
   6  -7   1      326.64      307.62      7.38 o
   7  -7   1        0.28        0.89      0.58 o
   8  -7   1        2.93        1.62      0.70 o
   9  -7   1      203.50      220.79      5.44 o
  10  -7   1       16.69       15.80      1.56 o
  11  -7   1        2.76       -0.15      1.28 o
  -7  -6   1        8.20       10.33      1.70 o
  -6  -6   1       29.71       32.57      2.63 o
  -5  -6   1        0.44        0.86      0.61 o
  -4  -6   1        0.73       -0.03      0.43 o
  -3  -6   1      133.97      136.44      2.69 o
  -2  -6   1        0.00       -0.25      0.49 o
  -1  -6   1        0.54        0.56      0.33 o
   0  -6   1       44.55       38.96      0.93 o
   1  -6   1      385.67      393.47      3.65 o
   2  -6   1      106.92      107.42      1.93 o
   3  -6   1       38.40       31.16      1.04 o
   4  -6   1      355.94      324.40      6.10 o
   5  -6   1      190.10      190.20      2.32 o
   6  -6   1       78.55       73.07      2.01 o
   7  -6   1      182.76      171.33      3.56 o
   8  -6   1      106.95      101.17      3.38 o
   9  -6   1       61.68       61.17      3.23 o
  10  -6   1        3.12        0.84      0.73 o
  11  -6   1        0.89        1.95      1.03 o
  -8  -5   1       25.70       27.47      3.67 o
  -7  -5   1       12.81       16.78      1.94 o
  -6  -5   1       17.00       13.13      1.60 o
  -5  -5   1        0.10       -0.13      0.54 o
  -4  -5   1       90.67       78.90      1.86 o
  -3  -5   1      128.02      118.63      2.15 o
  -2  -5   1       12.52       17.46      0.76 o
  -1  -5   1     1216.17     1237.10      8.19 o
   0  -5   1      946.25     1012.77      8.48 o
   1  -5   1      138.88      157.53      1.93 o
   2  -5   1        2.74        1.00      0.23 o
   3  -5   1      131.20      108.30      1.97 o
   4  -5   1      148.19      133.25      2.07 o
   5  -5   1       92.49       92.49      1.75 o
   6  -5   1       39.43       32.65      1.19 o
   7  -5   1       62.26       54.39      1.82 o
   8  -5   1        0.75        0.59      0.56 o
   9  -5   1      128.56      116.94      3.89 o
  10  -5   1        1.67        1.88      0.85 o
  11  -5   1        4.30        5.06      1.12 o
  -8  -4   1        3.29        2.30      1.09 o
  -7  -4   1       21.26       18.28      2.91 o
  -6  -4   1       57.82       59.76      3.71 o
  -5  -4   1       15.46       19.89      1.21 o
  -4  -4   1        0.16        0.26      0.23 o
  -3  -4   1        2.03        3.35      0.33 o
  -2  -4   1      426.82      449.61      3.83 o
  -1  -4   1       13.09        9.78      0.49 o
   0  -4   1      120.34      111.27      1.47 o
   1  -4   1      135.98      150.01      1.65 o
   2  -4   1      505.57      497.37      4.52 o
   3  -4   1        2.26        2.24      0.25 o
   4  -4   1      154.36      142.92      1.69 o
   5  -4   1       15.88       15.54      0.52 o
   6  -4   1      656.23      665.33      6.68 o
   7  -4   1       35.06       43.68      2.03 o
   8  -4   1        0.20        0.56      0.44 o
   9  -4   1      110.75      110.56      3.78 o
  10  -4   1        2.64        0.92      0.77 o
  11  -4   1       42.70       50.16      2.91 o
  -9  -3   1       27.21       36.53      3.05 o
  -8  -3   1        0.00       -0.46      0.51 o
  -7  -3   1       63.65       57.94      1.99 o
  -6  -3   1      136.16      124.36      2.71 o
  -5  -3   1       39.70       35.01      1.19 o
  -4  -3   1        0.12        0.22      0.21 o
  -3  -3   1       13.91       16.03      0.56 o
  -2  -3   1       81.63      100.72      1.40 o
  -1  -3   1       53.56       82.18      1.38 o
   0  -3   1     2086.72     2297.48      9.73 o
   1  -3   1      962.15     1008.97      6.92 o
   2  -3   1        3.99        2.74      0.22 o
   3  -3   1       52.14       58.29      0.79 o
   4  -3   1       50.21       33.51      1.22 o
   5  -3   1     1889.93     1907.00     14.64 o
   6  -3   1       55.29       52.44      1.67 o
   7  -3   1        0.79       -0.04      0.50 o
   8  -3   1        2.05        2.13      0.66 o
   9  -3   1       40.84       40.25      2.29 o
  10  -3   1       19.58       18.72      1.75 o
  11  -3   1        0.03        0.18      1.05 o
  -9  -2   1        1.03        0.47      0.71 o
  -8  -2   1       23.70       16.47      1.38 o
  -7  -2   1        0.21        0.70      0.38 o
  -6  -2   1       24.91       26.66      1.17 o
  -5  -2   1       18.43       16.50      0.70 o
  -4  -2   1      429.91      418.39      3.22 o
  -3  -2   1     2186.30     2274.76      9.84 o
  -2  -2   1      212.03      220.63      1.82 o
  -1  -2   1     4849.74     5061.30     23.52 o
   0  -2   1     1736.47     1839.00      9.98 o
   1  -2   1      525.30      542.20      3.16 o
   2  -2   1     1693.83     1641.40      9.19 o
   3  -2   1       60.02       66.05      0.88 o
   4  -2   1       96.44       87.72      1.63 o
   5  -2   1       25.52       18.49      0.86 o
   6  -2   1        1.07        0.09      0.35 o
   7  -2   1      233.75      218.61      4.75 o
   8  -2   1       57.80       58.90      2.99 o
   9  -2   1      119.25      120.66      3.94 o
  10  -2   1       71.26       73.99      3.32 o
  11  -2   1        3.02        0.24      1.31 o
 -10  -1   1        8.22        7.71      1.08 o
  -9  -1   1       71.27       67.61      4.73 o
  -8  -1   1        9.56        8.87      1.06 o
  -7  -1   1      116.54      110.08      2.41 o
  -6  -1   1      336.96      327.83      4.16 o
  -5  -1   1       48.84       57.77      1.31 o
  -4  -1   1       16.40       18.48      0.77 o
  -3  -1   1      145.27      149.05      2.03 o
  -2  -1   1        7.96       10.07      0.46 o
  -1  -1   1      187.92      168.47      1.41 o
   0  -1   1      676.52      673.27      4.64 o
   1  -1   1     1475.76     1462.49      5.88 o
   2  -1   1        0.34        1.72      0.21 o
   3  -1   1      100.35       85.74      1.33 o
   4  -1   1      213.04      267.74      3.07 o
   5  -1   1      103.48      115.63      2.17 o
   6  -1   1        4.15        3.90      0.36 o
   7  -1   1        5.53        5.39      0.66 o
   8  -1   1      923.53      959.48     13.28 o
   9  -1   1      193.80      192.12      5.02 o
  10  -1   1        8.59        5.13      1.06 o
  11  -1   1        1.37        2.79      1.39 o
 -11   0   1        6.53        5.12      1.70 o
 -10   0   1       20.99       23.85      1.88 o
  -9   0   1        6.64        5.44      0.96 o
  -8   0   1       53.94       59.37      2.13 o
  -7   0   1       73.93       69.97      2.17 o
  -6   0   1       42.21       31.49      1.52 o
  -5   0   1      359.73      322.85      3.21 o
  -4   0   1      115.75      137.14      2.38 o
  -3   0   1       79.12       70.96      1.45 o
  -2   0   1      192.24      165.71      1.58 o
  -1   0   1      446.72      480.49      2.03 o
   0   0   1      362.88      336.18     14.99 o
   1   0   1     1342.80     1429.39      5.63 o
   2   0   1       57.92       51.80      1.11 o
   3   0   1       34.67       24.07      0.48 o
   4   0   1      137.33      162.48      1.68 o
   5   0   1      622.40      558.07      5.04 o
   6   0   1        3.53        3.36      0.41 o
   7   0   1        1.16        1.73      0.70 o
   8   0   1       25.86       27.16      1.80 o
   9   0   1        0.27        0.54      0.59 o
  10   0   1       15.95       19.18      1.76 o
 -11   1   1        9.72        8.81      2.10 o
 -10   1   1       33.56       34.08      2.37 o
  -9   1   1        5.64        3.80      1.50 o
  -8   1   1       57.54       54.17      1.05 o
  -7   1   1       43.48       39.48      1.21 o
  -6   1   1       13.66       10.65      0.70 o
  -5   1   1        0.05        0.64      0.25 o
  -4   1   1      838.33      846.24      5.81 o
  -3   1   1     2696.95     2676.29     14.74 o
  -2   1   1     1570.96     1616.26      9.48 o
  -1   1   1     1270.64     1343.99      9.07 o
   0   1   1     1532.76     1588.05      8.86 o
   1   1   1      407.48      439.51      2.62 o
   2   1   1      806.41      784.81      3.75 o
   3   1   1       10.90       13.22      0.47 o
   4   1   1       75.88       73.15      1.30 o
   5   1   1      107.59      127.06      2.04 o
   6   1   1      350.81      340.77      5.33 o
   7   1   1      102.88       94.55      4.20 o
   8   1   1       62.43       62.40      2.72 o
   9   1   1        0.22       -0.31      0.68 o
 -11   2   1       45.68       48.15      2.85 o
 -10   2   1       25.15       25.68      1.94 o
  -9   2   1       70.48       66.55      3.36 o
  -8   2   1      289.50      273.81      7.49 o
  -7   2   1       76.95       73.13      1.83 o
  -6   2   1       37.07       34.01      1.00 o
  -5   2   1      332.70      345.60      4.70 o
  -4   2   1      476.53      483.28      5.59 o
  -3   2   1       95.97       97.76      1.69 o
  -2   2   1     1098.46     1096.20      8.17 o
  -1   2   1      540.14      483.95      3.26 o
   0   2   1      457.51      447.68      3.22 o
   1   2   1        1.63        0.37      0.17 o
   2   2   1      261.91      244.50      2.02 o
   3   2   1      287.54      261.36      2.11 o
   4   2   1       36.51       32.74      0.76 o
   5   2   1       71.40       69.71      1.90 o
   6   2   1       58.16       60.76      1.88 o
   7   2   1       19.31       17.32      1.39 o
   8   2   1      388.43      379.31     11.92 o
   9   2   1       58.06       59.45      3.88 o
 -11   3   1        0.05       -0.47      0.88 o
 -10   3   1      139.96      151.02      6.07 o
  -9   3   1        1.36        0.30      0.51 o
  -8   3   1       84.76       86.06      2.05 o
  -7   3   1       29.64       35.03      1.45 o
  -6   3   1      192.43      199.86      3.77 o
  -5   3   1       79.33       55.29      1.84 o
  -4   3   1       79.67       93.78      1.91 o
  -3   3   1       27.29       32.93      1.10 o
  -2   3   1       60.21       78.44      1.86 o
  -1   3   1      144.24      149.71      1.66 o
   0   3   1     1035.52      998.35      8.20 o
   1   3   1       22.88       20.76      0.60 o
   2   3   1      295.25      303.77      2.52 o
   3   3   1        0.02        0.32      0.19 o
   4   3   1       15.75        9.37      0.51 o
   5   3   1        7.54        5.20      0.75 o
   6   3   1        3.26        3.49      0.54 o
   7   3   1       34.52       33.02      1.91 o
   8   3   1        0.68       -0.62      0.99 o
 -11   4   1       31.61       33.54      3.11 o
 -10   4   1       13.11       13.32      1.60 o
  -9   4   1        0.85        0.72      0.46 o
  -8   4   1      242.04      236.46      4.82 o
  -7   4   1       38.07       37.63      1.66 o
  -6   4   1       13.36       11.49      0.82 o
  -5   4   1        1.46        1.90      0.40 o
  -4   4   1      462.71      470.41      5.12 o
  -3   4   1      243.43      250.75      3.24 o
  -2   4   1      481.99      470.38      5.36 o
  -1   4   1      286.82      299.73      2.64 o
   0   4   1        5.20        4.89      0.36 o
   1   4   1      115.57      113.98      1.55 o
   2   4   1      524.40      550.65      3.69 o
   3   4   1       14.03       12.56      0.51 o
   4   4   1        0.01        0.52      0.50 o
   5   4   1        4.23        2.43      0.78 o
   6   4   1       66.27       69.45      6.37 o
   7   4   1       20.68       19.13      2.14 o
   8   4   1        0.01       -1.31      1.31 o
 -11   5   1        2.08        2.75      0.96 o
 -10   5   1       35.04       38.06      2.43 o
  -9   5   1       41.03       40.11      1.69 o
  -8   5   1        4.24        4.03      0.68 o
  -7   5   1       37.39       39.03      1.53 o
  -6   5   1      230.24      231.41      5.07 o
  -5   5   1      294.62      312.91      4.45 o
  -4   5   1       11.60        6.62      0.57 o
  -3   5   1        3.42        5.23      0.55 o
  -2   5   1      309.25      275.23      3.76 o
  -1   5   1       34.85       29.30      0.87 o
   0   5   1      112.45      130.83      2.06 o
   1   5   1      282.31      285.02      2.75 o
   2   5   1      134.78      126.76      1.90 o
   3   5   1        3.61        3.80      0.41 o
   4   5   1        0.00       -0.51      0.51 o
   5   5   1        0.01        0.05      0.75 o
   6   5   1       29.67       34.07      2.75 o
   7   5   1       32.78       31.41      3.98 o
 -11   6   1        1.35        0.95      1.24 o
 -10   6   1        9.29       11.69      1.40 o
  -9   6   1       14.17       14.39      1.14 o
  -8   6   1      229.18      231.01      6.36 o
  -7   6   1       33.80       31.43      1.47 o
  -6   6   1       63.00       63.58      2.40 o
  -5   6   1      143.95      135.29      2.87 o
  -4   6   1      181.37      179.91      4.04 o
  -3   6   1       11.66       12.84      1.09 o
  -2   6   1        0.88        0.12      0.30 o
  -1   6   1      189.85      197.89      3.12 o
   0   6   1      585.99      587.52     10.66 o
   1   6   1       13.33       16.57      1.13 o
   2   6   1       96.26      104.99      2.09 o
   3   6   1       83.80       82.86      2.21 o
   4   6   1       61.32       68.42      3.72 o
   5   6   1       34.90       40.12      2.98 o
   6   6   1        1.54        2.50      1.31 o
 -11   7   1       32.68       38.03      4.15 o
 -10   7   1       23.28       24.11      1.97 o
  -9   7   1       22.07       21.16      1.45 o
  -8   7   1        2.04        2.06      0.64 o
  -7   7   1       12.02       12.10      1.22 o
  -6   7   1       24.97       25.82      1.57 o
  -5   7   1      180.08      182.58      4.09 o
  -4   7   1       51.54       40.31      1.55 o
  -3   7   1       20.23       17.28      1.05 o
  -2   7   1       72.42       79.12      2.21 o
  -1   7   1      127.52      128.37      3.57 o
   0   7   1       13.78       12.38      0.91 o
   1   7   1        3.80        4.08      0.76 o
   2   7   1        0.00        0.62      0.47 o
   3   7   1        9.98        6.87      1.10 o
   4   7   1        6.09        3.76      0.97 o
   5   7   1       36.03       36.40      4.12 o
 -11   8   1       26.06       22.83      3.23 o
 -10   8   1       77.63       88.65      5.43 o
  -9   8   1       46.10       47.24      1.94 o
  -8   8   1       40.08       39.01      1.84 o
  -7   8   1       52.77       50.47      2.39 o
  -6   8   1        0.29        0.73      0.63 o
  -5   8   1      192.03      193.36      4.65 o
  -4   8   1        8.09        7.22      0.73 o
  -3   8   1        9.84        9.37      0.83 o
  -2   8   1       63.82       69.97      2.40 o
  -1   8   1       21.27       20.93      1.82 o
   0   8   1        0.32        0.06      0.68 o
   1   8   1      327.60      355.69      8.29 o
   2   8   1       76.02       86.62      3.81 o
   3   8   1       18.99       19.94      4.62 o
  -9   9   1        8.12        8.30      2.57 o
  -8   9   1       47.57       52.35      2.60 o
  -7   9   1      126.26      135.17      5.49 o
  -6   9   1       14.34       12.16      1.32 o
  -5   9   1        0.02        0.64      0.49 o
  -4   9   1       28.61       33.03      1.98 o
  -3   9   1        0.68       -0.40      0.54 o
  -2   9   1        9.45       10.96      1.42 o
  -1   9   1       17.16       19.37      1.88 o
   0   9   1        9.37        8.15      1.33 o
   1   9   1       24.70       23.70      2.13 o
  -8  10   1        6.97        4.20      2.66 o
  -7  10   1       45.00       44.77      4.58 o
  -6  10   1        0.89        0.20      1.45 o
  -5  10   1       29.81       23.57      2.43 o
  -4  10   1        5.11        6.05      1.50 o
  -3  10   1        0.95       -0.91      1.14 o
  -2  10   1        0.53        0.47      1.16 o
   0  10   1       24.42       22.72      3.13 o
  -7  11   1        5.89        8.09      2.22 o
   2 -12   2       33.53       29.37      2.67 o
   3 -12   2       55.17       54.16      4.52 o
   4 -12   2        1.39        1.94      1.28 o
   5 -12   2       11.30        9.59      2.23 o
   7 -12   2      105.09      103.19      6.80 o
  -1 -11   2       45.94       49.64      4.85 o
   0 -11   2       26.21       30.69      3.78 o
   1 -11   2        4.35        5.89      1.39 o
   2 -11   2       42.13       42.44      2.50 o
   3 -11   2        7.94        7.99      1.16 o
   4 -11   2       96.19       98.94      7.05 o
   5 -11   2       88.94       94.63      4.28 o
   6 -11   2        4.30        3.11      0.80 o
   7 -11   2      289.33      305.76      6.90 o
   8 -11   2       81.21       80.58      4.33 o
   9 -11   2       54.56       57.55      5.14 o
  -3 -10   2        1.82        0.79      0.80 o
  -2 -10   2       60.79       64.50      4.00 o
  -1 -10   2      339.38      362.83     12.49 o
   0 -10   2       91.69      108.16      6.47 o
   1 -10   2       38.21       45.56      4.16 o
   2 -10   2        1.49        1.42      0.68 o
   3 -10   2      261.27      243.46      5.08 o
   4 -10   2       32.80       26.45      1.49 o
   5 -10   2       99.73       95.51      3.32 o
   6 -10   2      306.95      313.22      6.55 o
   7 -10   2       24.34       25.54      1.94 o
   8 -10   2       44.09       39.34      2.52 o
   9 -10   2       13.35        9.78      1.66 o
  10 -10   2       24.52       20.11      3.35 o
  -4  -9   2       45.30       49.82      3.58 o
  -3  -9   2       14.43       15.52      1.87 o
  -2  -9   2       37.50       34.25      2.62 o
  -1  -9   2      167.69      178.73      8.09 o
   0  -9   2       89.39       84.36      5.41 o
   1  -9   2       49.52       47.53      1.81 o
   2  -9   2       26.77       29.51      1.42 o
   3  -9   2       36.25       38.68      1.68 o
   4  -9   2       33.77       31.28      1.54 o
   5  -9   2      251.33      235.18      6.16 o
   6  -9   2      105.11      100.83      2.13 o
   7  -9   2      399.63      405.27      6.03 o
   8  -9   2       60.97       63.74      3.96 o
   9  -9   2        0.71        0.30      0.83 o
  10  -9   2        5.99        5.37      1.51 o
  -5  -8   2       27.56       32.63      2.82 o
  -4  -8   2      159.38      165.39      7.45 o
  -3  -8   2       65.84       66.04      4.24 o
  -2  -8   2      138.25      139.84      4.24 o
  -1  -8   2      407.16      419.30     16.42 o
   0  -8   2        2.97        2.18      0.56 o
   1  -8   2      140.63      134.84      2.97 o
   2  -8   2      104.18      109.17      2.31 o
   3  -8   2      135.24      139.15      2.99 o
   4  -8   2       68.77       69.00      1.65 o
   5  -8   2       86.41       88.87      2.01 o
   6  -8   2      102.78      100.44      2.19 o
   7  -8   2      317.36      314.45      8.23 o
   8  -8   2      199.39      198.05      5.63 o
   9  -8   2       48.35       50.13      2.60 o
  10  -8   2       10.21       11.50      1.39 o
  11  -8   2        8.93       12.12      2.33 o
  -7  -7   2       49.38       45.22      4.52 o
  -6  -7   2        0.45        0.28      0.78 o
  -5  -7   2       20.64       17.80      1.55 o
  -4  -7   2        0.04        0.95      0.56 o
  -3  -7   2        4.75        5.25      0.60 o
  -2  -7   2      381.32      358.88     12.95 o
  -1  -7   2     1856.45     1815.65     51.17 o
   0  -7   2      228.49      230.62      3.27 o
   1  -7   2        1.81        0.51      0.39 o
   2  -7   2      106.54      104.55      1.97 o
   3  -7   2      322.98      307.68      4.58 o
   4  -7   2       22.86       23.49      0.81 o
   5  -7   2       17.21       15.17      0.76 o
   6  -7   2       20.67       20.41      0.87 o
   7  -7   2        5.15        5.83      0.74 o
   8  -7   2      122.12      116.39      3.64 o
   9  -7   2       52.00       54.13      2.65 o
  10  -7   2      133.69      138.17      4.74 o
  11  -7   2      180.01      204.76      9.47 o
  -8  -6   2        5.15        3.72      1.71 o
  -7  -6   2       15.37       18.31      2.40 o
  -6  -6   2       42.52       41.63      2.49 o
  -5  -6   2      156.09      163.03      4.36 o
  -4  -6   2        2.36        6.31      0.72 o
  -3  -6   2      135.50      133.90      2.51 o
  -2  -6   2       85.55       73.89      2.38 o
  -1  -6   2     1085.29     1073.92     20.60 o
   0  -6   2      702.53      733.51     12.46 o
   1  -6   2       29.32       26.25      0.96 o
   2  -6   2      820.11      886.61      8.93 o
   3  -6   2      850.56      871.58      7.99 o
   4  -6   2      182.15      189.15      2.32 o
   5  -6   2      333.24      336.63      3.32 o
   6  -6   2      212.68      203.95      4.11 o
   7  -6   2       63.72       57.04      1.83 o
   8  -6   2       19.33       19.87      1.53 o
   9  -6   2        3.45        4.56      0.90 o
  10  -6   2       16.88       15.78      1.56 o
  11  -6   2       78.92       92.87      5.63 o
  -8  -5   2       12.18       12.11      1.91 o
  -7  -5   2       15.79       17.21      1.91 o
  -6  -5   2       11.40        7.03      1.04 o
  -5  -5   2       81.69       70.34      2.22 o
  -4  -5   2      114.08      109.70      2.59 o
  -3  -5   2       61.01       56.61      1.39 o
  -2  -5   2      142.46      138.60      1.91 o
  -1  -5   2      454.61      472.28      5.04 o
   0  -5   2     1291.70     1314.72     16.36 o
   1  -5   2      968.48     1000.17      7.11 o
   2  -5   2      739.54      780.57      6.42 o
   3  -5   2      271.05      258.82      2.63 o
   4  -5   2       81.63       79.91      1.40 o
   5  -5   2        1.42        0.57      0.24 o
   6  -5   2      255.73      242.02      4.76 o
   7  -5   2      313.82      336.87      7.82 o
   8  -5   2      228.52      236.27      5.15 o
   9  -5   2       61.31       68.26      2.94 o
  10  -5   2        5.02        3.70      0.78 o
  11  -5   2        2.60        0.96      1.23 o
  -9  -4   2        3.36        3.84      1.33 o
  -8  -4   2      253.47      242.26     11.66 o
  -7  -4   2      333.89      314.54     12.13 o
  -6  -4   2       39.76       35.46      1.27 o
  -5  -4   2       22.32       21.00      1.12 o
  -4  -4   2       23.12       15.70      1.69 o
  -3  -4   2       50.14       48.91      1.21 o
  -2  -4   2      353.90      367.56      3.32 o
  -1  -4   2     4887.60     5212.65     29.80 o
   0  -4   2      256.53      251.44      2.08 o
   1  -4   2      372.98      406.56      3.55 o
   2  -4   2      592.17      602.95      4.28 o
   3  -4   2      705.23      758.25      6.43 o
   4  -4   2      308.06      307.65      2.80 o
   5  -4   2        5.06        6.62      0.41 o
   6  -4   2        2.56        6.18      0.37 o
   7  -4   2        9.56        6.97      0.65 o
   8  -4   2       19.78       19.02      1.10 o
   9  -4   2       33.90       32.80      2.06 o
  10  -4   2       96.03      104.19      3.92 o
  11  -4   2       30.00       31.73      2.82 o
  -9  -3   2      134.00      146.90      7.41 o
  -8  -3   2      120.87      103.66      5.26 o
  -7  -3   2      101.98       98.03      4.06 o
  -6  -3   2      291.11      281.36      5.41 o
  -5  -3   2      268.38      280.37      3.45 o
  -4  -3   2      307.12      289.58      3.00 o
  -3  -3   2      362.71      399.60      4.10 o
  -2  -3   2     1255.46     1253.45      7.56 o
  -1  -3   2      411.01      438.01      3.24 o
   0  -3   2     1787.89     1828.32     11.13 o
   1  -3   2      451.14      514.48      3.13 o
   2  -3   2      913.07     1009.03      4.66 o
   3  -3   2      750.26      763.61      3.80 o
   4  -3   2      569.94      574.92      4.14 o
   5  -3   2      340.31      343.78      3.37 o
   6  -3   2      113.66      101.64      1.90 o
   7  -3   2       44.81       35.83      1.46 o
   8  -3   2        1.20        1.05      0.62 o
   9  -3   2        0.45        0.19      0.62 o
  10  -3   2      270.69      285.37      6.60 o
  11  -3   2      108.28      107.66      7.08 o
 -10  -2   2       87.52       98.01      7.14 o
  -9  -2   2      112.61      108.85      6.33 o
  -8  -2   2        7.07        8.05      1.03 o
  -7  -2   2      215.99      221.24      5.46 o
  -6  -2   2       62.28       60.01      1.77 o
  -5  -2   2        0.63        0.57      0.27 o
  -4  -2   2        0.96        0.46      0.29 o
  -3  -2   2      350.05      345.83      2.83 o
  -2  -2   2        3.87        2.40      0.36 o
  -1  -2   2      244.75      261.08      2.47 o
   0  -2   2     3426.17     3587.25     24.28 o
   1  -2   2     3638.73     3885.04     28.65 o
   2  -2   2     9733.82     9903.19     37.97 o
   3  -2   2     1998.72     2055.95     13.10 o
   4  -2   2       37.18       51.96      1.20 o
   5  -2   2       36.12       34.42      1.19 o
   6  -2   2       83.65       87.19      2.09 o
   7  -2   2       54.31       51.39      1.75 o
   8  -2   2        1.90        1.28      0.53 o
   9  -2   2       20.83       23.77      1.81 o
  10  -2   2        0.03        0.15      0.76 o
  11  -2   2        0.87        1.53      1.18 o
 -10  -1   2        0.07        0.85      0.99 o
  -9  -1   2        4.11        3.30      0.74 o
  -8  -1   2      939.10      938.87     10.11 o
  -7  -1   2      517.67      527.03      6.65 o
  -6  -1   2      820.01      795.04      7.68 o
  -5  -1   2       27.94       19.06      1.02 o
  -4  -1   2      135.59      146.53      2.26 o
  -3  -1   2        0.14        1.03      0.18 o
  -2  -1   2     1309.81     1332.96      8.82 o
  -1  -1   2      166.19      187.06      1.96 o
   0  -1   2     1036.02     1194.76     10.08 o
   1  -1   2    10932.63    11082.46     53.32 o
   2  -1   2      155.16      164.88      1.93 o
   3  -1   2      375.19      405.31      2.68 o
   4  -1   2      238.26      225.79      2.34 o
   5  -1   2       75.48       83.53      1.50 o
   6  -1   2       71.32       73.17      1.89 o
   7  -1   2       11.67       13.91      0.87 o
   8  -1   2       23.59       27.51      1.85 o
   9  -1   2      125.10      126.01      4.14 o
  10  -1   2       58.11       54.83      3.32 o
  11  -1   2        0.25        0.62      1.18 o
 -11   0   2       37.92       28.40      3.40 o
 -10   0   2       16.64       15.64      1.29 o
  -9   0   2        0.01        0.06      0.49 o
  -8   0   2     1054.03     1038.83      8.19 o
  -7   0   2     1435.03     1425.17     13.27 o
  -6   0   2       44.54       33.43      1.08 o
  -5   0   2      482.29      504.34      4.45 o
  -4   0   2       10.24       17.24      0.65 o
  -3   0   2      696.17      713.70      5.24 o
  -2   0   2      247.29      251.95      2.00 o
  -1   0   2     1379.46     1351.46      7.13 o
   0   0   2     1041.26      966.94      6.32 o
   1   0   2      261.84      259.36      2.04 o
   2   0   2      961.82     1012.01      6.35 o
   3   0   2        0.05        0.29      0.16 o
   4   0   2     1976.61     2081.22      8.75 o
   5   0   2     1491.76     1517.01      9.16 o
   6   0   2       28.45       25.58      1.65 o
   7   0   2      193.93      182.72      4.68 o
   8   0   2       22.42       24.92      1.81 o
   9   0   2        7.01        5.40      1.02 o
  10   0   2       29.35       23.47      3.06 o
 -11   1   2      110.41      106.73      6.75 o
 -10   1   2       24.13       23.67      1.91 o
  -9   1   2       21.90       20.68      1.21 o
  -8   1   2      143.03      129.14      2.02 o
  -7   1   2      533.25      496.85      6.77 o
  -6   1   2       23.28       22.78      0.74 o
  -5   1   2      387.46      375.73      4.35 o
  -4   1   2     2575.18     2896.02     16.54 o
  -3   1   2     1991.52     1934.75      9.26 o
  -2   1   2      107.50      118.26      1.22 o
  -1   1   2     2495.75     2613.81     34.03 o
   0   1   2      435.08      411.67      2.84 o
   1   1   2      836.74      857.96      4.34 o
   2   1   2      110.00       90.32      1.11 o
   3   1   2       51.69       59.94      0.89 o
   4   1   2      269.91      292.47      2.66 o
   5   1   2       23.65       27.95      0.98 o
   6   1   2       30.42       29.02      1.15 o
   7   1   2      127.66      127.45      3.76 o
   8   1   2        2.62        1.74      0.72 o
   9   1   2        1.32        1.78      0.65 o
 -11   2   2       11.18       10.48      1.38 o
 -10   2   2        3.79        1.25      0.96 o
  -9   2   2       37.29       35.00      1.43 o
  -8   2   2      308.68      308.95      5.49 o
  -7   2   2      171.31      179.11      4.51 o
  -6   2   2      231.86      239.38      3.20 o
  -5   2   2     1123.97     1111.37      8.34 o
  -4   2   2     1754.06     1878.77     16.40 o
  -3   2   2        2.92        6.99      0.42 o
  -2   2   2     1333.76     1396.97     11.82 o
  -1   2   2      614.29      643.88      5.46 o
   0   2   2      149.54      168.49      1.72 o
   1   2   2      896.47      923.34      7.45 o
   2   2   2      276.66      280.89      2.59 o
   3   2   2      508.89      520.63      3.70 o
   4   2   2      128.91      128.41      1.74 o
   5   2   2       48.03       42.21      1.24 o
   6   2   2       28.49       24.62      1.30 o
   7   2   2        5.39        4.84      0.83 o
   8   2   2        2.97        2.38      0.90 o
 -11   3   2       30.82       31.32      2.48 o
 -10   3   2      113.59      106.44      3.59 o
  -9   3   2       10.94        9.88      0.84 o
  -8   3   2      207.55      202.03      4.09 o
  -7   3   2      909.98      840.84      9.11 o
  -6   3   2        4.25        5.83      0.68 o
  -5   3   2      761.84      756.72      6.95 o
  -4   3   2        0.94        0.26      0.17 o
  -3   3   2     2775.13     2903.81     17.80 o
  -2   3   2        0.05        2.54      0.33 o
  -1   3   2       74.33      102.19      1.27 o
   0   3   2      901.13     1011.86     14.26 o
   1   3   2       89.24       80.85      1.30 o
   2   3   2        2.41        3.35      0.33 o
   3   3   2       14.36       12.96      0.58 o
   4   3   2      394.70      391.84      3.64 o
   5   3   2      632.47      610.31     15.57 o
   6   3   2        3.56        2.36      0.97 o
   7   3   2       15.78       17.33      2.93 o
   8   3   2        1.01        0.39      1.23 o
 -11   4   2      277.26      285.40      7.00 o
 -10   4   2        8.01       11.35      1.47 o
  -9   4   2       27.86       26.17      1.57 o
  -8   4   2       45.47       39.94      1.91 o
  -7   4   2      334.44      324.81      6.55 o
  -6   4   2      132.42      142.62      2.91 o
  -5   4   2        0.68        0.65      0.46 o
  -4   4   2     1609.87     1736.51     12.76 o
  -3   4   2      518.97      514.98      4.64 o
  -2   4   2        4.69        2.40      0.28 o
  -1   4   2      292.77      275.29      3.07 o
   0   4   2        4.52        2.52      0.31 o
   1   4   2      353.98      342.96      3.23 o
   2   4   2      213.27      209.97      2.55 o
   3   4   2      322.73      315.97      3.76 o
   4   4   2      233.86      251.44      3.55 o
   5   4   2       57.37       55.92      2.06 o
   6   4   2       14.28       15.35      1.87 o
   7   4   2       16.44       20.02      2.31 o
 -11   5   2        0.54       -0.35      0.85 o
 -10   5   2        5.11        8.99      1.37 o
  -9   5   2       95.29      102.64      3.24 o
  -8   5   2       89.93       96.28      2.74 o
  -7   5   2      524.83      537.38      9.09 o
  -6   5   2      216.88      203.07      4.27 o
  -5   5   2      920.89      884.70     15.42 o
  -4   5   2     1054.97     1007.99     14.17 o
  -3   5   2      348.87      374.52      4.10 o
  -2   5   2        0.57        0.07      0.22 o
  -1   5   2       45.37       42.50      1.12 o
   0   5   2      328.91      332.71      5.00 o
   1   5   2      191.42      198.30      2.49 o
   2   5   2       34.01       30.83      1.17 o
   3   5   2       24.98       24.69      1.11 o
   4   5   2       14.18       15.59      1.10 o
   5   5   2        7.37        7.23      3.11 o
   6   5   2        0.63        0.74      1.18 o
 -11   6   2       33.73       31.25      2.78 o
 -10   6   2        8.89        9.28      1.33 o
  -9   6   2      128.24      131.54      3.84 o
  -8   6   2      163.79      170.18      4.32 o
  -7   6   2        5.39        6.01      1.44 o
  -6   6   2      119.48      105.78      5.06 o
  -5   6   2       45.97       48.70      2.38 o
  -4   6   2       70.14       67.11      2.20 o
  -3   6   2      742.75      776.29     10.31 o
  -2   6   2      136.99      139.28      2.75 o
  -1   6   2      164.39      151.20      2.73 o
   0   6   2      111.18       95.90      2.31 o
   1   6   2      128.20      114.61      3.02 o
   2   6   2       16.61       15.04      1.27 o
   3   6   2       79.63       80.46      2.58 o
   4   6   2       49.00       58.14      3.54 o
   5   6   2       40.09       47.78      3.39 o
   6   6   2       25.13       25.30      3.65 o
 -11   7   2      172.04      187.01      9.31 o
 -10   7   2       13.35       13.37      2.50 o
  -9   7   2       33.26       33.63      2.08 o
  -8   7   2        0.02       -0.09      0.54 o
  -7   7   2       27.12       23.71      2.10 o
  -6   7   2       25.61       20.18      2.27 o
  -5   7   2       47.78       48.97      2.06 o
  -4   7   2      174.13      167.00      3.23 o
  -3   7   2        0.02        0.65      0.46 o
  -2   7   2      568.52      566.17      8.11 o
  -1   7   2       70.43       57.10      1.78 o
   0   7   2       21.38       19.12      1.40 o
   1   7   2       17.62       16.51      1.37 o
   2   7   2       14.42       14.39      1.62 o
   3   7   2       33.59       36.53      2.33 o
   4   7   2        2.03        0.23      1.13 o
   5   7   2       20.84       14.30      2.87 o
 -10   8   2      145.80      166.00      8.29 o
  -9   8   2       43.41       47.43      3.43 o
  -8   8   2       19.35       16.74      1.89 o
  -7   8   2        0.77       -0.02      0.53 o
  -6   8   2       57.70       50.56      2.27 o
  -5   8   2      166.60      178.25      4.17 o
  -4   8   2       36.72       41.11      1.95 o
  -3   8   2       11.94       15.84      1.27 o
  -2   8   2        0.01       -0.22      0.48 o
  -1   8   2        1.25        1.98      0.86 o
   0   8   2       49.99       55.36      2.52 o
   1   8   2        9.92       10.70      1.65 o
   2   8   2        5.45        6.97      2.13 o
  -9   9   2       71.18       65.52      5.20 o
  -8   9   2      103.13      120.39      5.39 o
  -7   9   2        0.72       -0.17      0.93 o
  -6   9   2       16.83       15.25      1.98 o
  -5   9   2        0.07        0.25      0.78 o
  -4   9   2       24.11       28.28      2.68 o
  -3   9   2       15.55       13.25      2.83 o
  -2   9   2       45.92       43.20      4.66 o
  -1   9   2        8.65        8.25      1.58 o
   0   9   2        5.96        7.67      1.56 o
   1   9   2       17.73       17.07      2.70 o
  -8  10   2       27.49       18.93      3.28 o
  -7  10   2        8.68        8.21      2.27 o
  -6  10   2        0.82        4.15      1.60 o
  -5  10   2       21.53       23.84      3.64 o
  -1  10   2      149.43      180.25      9.53 o
   1 -12   3        2.21        1.37      0.90 o
   2 -12   3        1.89        3.39      1.16 o
   3 -12   3       45.19       44.63      4.04 o
   4 -12   3        0.71       -1.10      1.10 o
   5 -12   3       25.04       25.83      2.78 o
   6 -12   3        4.60        0.73      1.28 o
   7 -12   3        0.01        0.78      0.80 o
   8 -12   3       58.73       61.01      5.57 o
  -2 -11   3       48.23       43.31      4.39 o
  -1 -11   3       13.58       18.20      1.81 o
   0 -11   3       39.12       30.33      2.84 o
   1 -11   3       19.69       23.17      2.39 o
   2 -11   3       43.90       52.09      3.48 o
   3 -11   3       14.17       13.50      1.40 o
   4 -11   3       11.94       11.66      1.05 o
   5 -11   3       52.28       47.27      2.55 o
   6 -11   3       11.48       12.24      1.99 o
   7 -11   3        0.91        2.44      1.01 o
   8 -11   3       34.02       37.44      2.99 o
   9 -11   3       12.14        8.59      2.38 o
  -3 -10   3        0.04       -0.16      0.94 o
  -2 -10   3       32.09       39.13      3.25 o
  -1 -10   3       38.69       33.35      2.84 o
   0 -10   3       43.53       45.48      4.47 o
   1 -10   3       87.49       87.84      4.97 o
   2 -10   3        0.62       -0.10      0.81 o
   3 -10   3      209.70      197.37      5.49 o
   4 -10   3      270.09      271.97      5.78 o
   5 -10   3       37.23       36.44      1.73 o
   6 -10   3        4.46        6.06      0.95 o
   7 -10   3        2.36        1.38      1.25 o
   8 -10   3        4.35        3.27      1.03 o
   9 -10   3       59.12       50.08      3.62 o
  -5  -9   3       81.00       98.77      6.76 o
  -4  -9   3       41.35       38.01      2.96 o
  -3  -9   3        2.72        4.32      1.57 o
  -2  -9   3      124.88      133.82      4.97 o
  -1  -9   3       16.94       13.88      2.34 o
   0  -9   3        0.34        0.83      0.92 o
   1  -9   3       99.58       96.33      2.33 o
   2  -9   3       88.23       84.14      2.35 o
   3  -9   3        8.34        6.69      0.73 o
   4  -9   3       14.47       11.50      1.01 o
   5  -9   3       34.86       35.32      1.63 o
   6  -9   3       77.38       74.94      1.93 o
   7  -9   3      168.75      169.74      3.95 o
   8  -9   3      341.08      333.70      9.53 o
   9  -9   3       13.13       12.02      1.82 o
  10  -9   3       48.44       55.51      5.28 o
  -6  -8   3       36.72       37.18      4.07 o
  -5  -8   3       13.69       15.07      1.48 o
  -4  -8   3        1.76        2.27      0.65 o
  -3  -8   3        0.77        0.34      0.48 o
  -2  -8   3        1.99        0.06      0.77 o
  -1  -8   3      122.37      118.22      5.79 o
   0  -8   3      794.50      835.67     10.04 o
   1  -8   3      349.14      332.83      4.39 o
   2  -8   3      175.36      165.87      2.81 o
   3  -8   3        0.48        0.41      0.37 o
   4  -8   3       75.44       77.87      2.00 o
   5  -8   3        0.22        0.94      0.27 o
   6  -8   3      258.32      256.65      8.23 o
   7  -8   3      246.75      243.41      4.91 o
   8  -8   3       39.42       38.14      2.06 o
   9  -8   3        0.85        1.57      1.26 o
  10  -8   3        1.00        0.09      1.32 o
  11  -8   3        0.06        0.36      0.94 o
  -7  -7   3       53.47       52.29      3.99 o
  -6  -7   3       41.07       39.49      2.36 o
  -5  -7   3        7.10        7.50      1.11 o
  -4  -7   3        2.29        2.21      0.71 o
  -3  -7   3       62.61       61.61      2.25 o
  -2  -7   3      631.42      629.91      9.99 o
  -1  -7   3      139.67      139.97      8.05 o
   0  -7   3        1.12        1.14      0.33 o
   1  -7   3        6.84        8.27      0.62 o
   2  -7   3        7.96        5.88      0.45 o
   3  -7   3        0.54        0.35      0.30 o
   4  -7   3       11.19        7.02      0.44 o
   5  -7   3       22.64       24.23      0.88 o
   6  -7   3       32.33       30.84      1.22 o
   7  -7   3       80.11       79.66      2.87 o
   8  -7   3       33.82       33.52      1.97 o
   9  -7   3       35.03       34.25      2.13 o
  10  -7   3       68.18       65.61      3.10 o
  11  -7   3       83.44       79.01      5.90 o
  -8  -6   3        0.72       -0.01      0.96 o
  -7  -6   3        0.05       -0.15      1.20 o
  -6  -6   3        8.54        8.49      1.15 o
  -5  -6   3       36.43       36.09      2.01 o
  -4  -6   3        2.08        3.52      0.44 o
  -3  -6   3       71.65       63.74      1.83 o
  -2  -6   3       32.30       27.72      1.34 o
  -1  -6   3      152.09      131.11      2.46 o
   0  -6   3       21.05       19.52      0.88 o
   1  -6   3      419.76      424.34      4.60 o
   2  -6   3       32.31       37.66      1.42 o
   3  -6   3      250.08      250.51      4.62 o
   4  -6   3        5.41        2.35      0.28 o
   5  -6   3      296.79      300.49      3.10 o
   6  -6   3      103.15       90.81      1.73 o
   7  -6   3      209.04      194.40      4.48 o
   8  -6   3        2.99        3.20      0.69 o
   9  -6   3       61.85       59.54      2.79 o
  10  -6   3        9.57       10.59      1.34 o
  11  -6   3        0.08        0.61      1.33 o
  -8  -5   3       13.64       16.61      3.68 o
  -7  -5   3       64.52       71.72      4.34 o
  -6  -5   3        9.03        9.95      1.14 o
  -5  -5   3       17.92       20.68      1.15 o
  -4  -5   3       68.57       57.41      1.95 o
  -3  -5   3       11.64       14.69      0.76 o
  -2  -5   3       16.55       11.88      0.69 o
  -1  -5   3        0.04        0.77      0.24 o
   0  -5   3      126.13      160.46      1.99 o
   1  -5   3     1153.87     1171.87      9.01 o
   2  -5   3       17.82       12.95      0.66 o
   3  -5   3      799.83      837.87      7.10 o
   4  -5   3      115.88      135.43      1.72 o
   5  -5   3       17.79       19.00      0.74 o
   6  -5   3      131.40      118.93      2.43 o
   7  -5   3      963.52      975.89     13.61 o
   8  -5   3      171.47      175.55      4.47 o
   9  -5   3        2.57        2.85      1.11 o
  10  -5   3        9.72       11.72      1.38 o
  11  -5   3        9.50       14.28      2.88 o
  -9  -4   3       11.73       13.20      3.15 o
  -8  -4   3       34.89       31.59      3.34 o
  -7  -4   3       80.43       72.59      4.85 o
  -6  -4   3        1.79        0.12      0.27 o
  -5  -4   3       54.76       52.77      1.24 o
  -4  -4   3       12.69       14.48      0.51 o
  -3  -4   3      303.13      302.83      2.85 o
  -2  -4   3      380.38      404.62      4.17 o
  -1  -4   3      738.09      780.67      4.74 o
   0  -4   3       45.87       42.83      0.96 o
   1  -4   3      216.45      224.68      2.29 o
   2  -4   3      456.81      446.13      2.61 o
   3  -4   3      133.34      120.37      1.39 o
   4  -4   3       45.26       30.87      0.75 o
   5  -4   3        0.02        0.32      0.19 o
   6  -4   3      158.88      175.31      2.96 o
   7  -4   3       52.87       43.30      2.04 o
   8  -4   3       73.63       55.23      2.22 o
   9  -4   3        9.22        8.86      1.16 o
  10  -4   3      121.32      125.09      5.31 o
 -10  -3   3        7.39        8.63      2.47 o
  -9  -3   3       44.64       41.14      2.51 o
  -8  -3   3       14.84        8.43      1.24 o
  -7  -3   3       25.62       22.38      1.19 o
  -6  -3   3      146.22      135.22      2.54 o
  -5  -3   3      139.63      122.28      2.25 o
  -4  -3   3      172.77      152.61      2.17 o
  -3  -3   3      440.76      483.67      3.60 o
  -2  -3   3      437.27      451.28      3.49 o
  -1  -3   3      324.19      306.88      2.17 o
   0  -3   3      529.07      583.11      7.78 o
   1  -3   3       36.54       48.40      0.71 o
   2  -3   3       43.65       56.67      0.84 o
   3  -3   3      126.12      139.38      1.65 o
   4  -3   3      575.49      700.19      4.71 o
   5  -3   3      526.33      524.76      4.17 o
   6  -3   3       58.45       53.09      1.45 o
   7  -3   3       88.69       82.78      3.06 o
   8  -3   3      270.38      256.88      5.33 o
   9  -3   3      399.13      396.92      7.51 o
  10  -3   3      232.02      246.24      6.56 o
 -10  -2   3       10.58       11.56      1.47 o
  -9  -2   3        2.48        2.04      0.68 o
  -8  -2   3       37.52       33.97      1.67 o
  -7  -2   3       19.52       21.72      1.26 o
  -6  -2   3      253.18      252.09      4.13 o
  -5  -2   3       24.09       19.25      0.86 o
  -4  -2   3      364.46      425.19      4.40 o
  -3  -2   3      280.07      272.26      2.56 o
  -2  -2   3       82.12       81.90      1.21 o
  -1  -2   3      563.96      598.00      7.19 o
   0  -2   3     4713.60     4722.25     66.46 o
   1  -2   3     5368.27     5594.65     46.96 o
   2  -2   3     2627.13     2654.70     10.85 o
   3  -2   3       54.20       54.87      1.00 o
   4  -2   3       37.00       35.94      0.81 o
   5  -2   3       88.00      103.21      3.19 o
   6  -2   3       47.98       43.81      1.60 o
   7  -2   3       78.14       65.93      2.05 o
   8  -2   3        1.01        1.85      0.51 o
   9  -2   3      136.62      127.03      4.32 o
  10  -2   3        0.12        0.49      0.73 o
 -10  -1   3        0.28        0.42      0.62 o
  -9  -1   3       15.89       15.97      1.25 o
  -8  -1   3        0.38        0.32      0.99 o
  -7  -1   3      263.29      258.69      4.91 o
  -6  -1   3      154.95      141.01      2.24 o
  -5  -1   3      169.99      174.60      2.12 o
  -4  -1   3       17.33       27.17      0.80 o
  -3  -1   3      151.23      126.47      1.72 o
  -2  -1   3        5.15        7.19      0.31 o
  -1  -1   3       87.41       84.82      1.01 o
   0  -1   3     2605.94     2795.77     16.48 o
   1  -1   3     1027.19     1053.73      7.52 o
   2  -1   3       96.85      113.14      1.35 o
   3  -1   3      358.86      333.63      2.63 o
   4  -1   3       22.47       19.64      0.72 o
   5  -1   3       80.63       91.46      1.40 o
   6  -1   3      154.89      150.62      2.94 o
   7  -1   3        0.06       -0.20      0.38 o
   8  -1   3      175.13      170.05      6.48 o
   9  -1   3       61.22       66.96      3.07 o
  10  -1   3       24.96       26.83      3.42 o
 -11   0   3       32.07       23.09      3.00 o
 -10   0   3        1.58        1.91      0.71 o
  -9   0   3       72.71       70.03      2.83 o
  -8   0   3      100.81       91.36      2.96 o
  -7   0   3       27.44       27.49      1.19 o
  -6   0   3        3.03        1.92      0.32 o
  -5   0   3       57.37       46.51      1.22 o
  -4   0   3       22.94       28.25      0.80 o
  -3   0   3       11.81        8.60      0.36 o
  -2   0   3     2107.91     2183.48      8.26 o
  -1   0   3        0.06        0.22      0.15 o
   0   0   3     1563.12     1512.88     15.85 o
   1   0   3       56.70       63.18      1.05 o
   2   0   3       73.28       68.44      1.02 o
   3   0   3       52.77       41.83      0.84 o
   4   0   3      275.12      277.70      2.53 o
   5   0   3      335.09      333.10      3.34 o
   6   0   3      135.66      141.10      2.83 o
   7   0   3       47.23       48.80      1.65 o
   8   0   3       43.49       39.86      2.33 o
   9   0   3       84.85       75.73      3.77 o
  10   0   3       32.57       35.27      3.88 o
 -11   1   3       38.65       37.15      5.89 o
 -10   1   3       52.82       54.02      2.82 o
  -9   1   3       14.31       13.18      0.70 o
  -8   1   3       20.28       19.88      0.88 o
  -7   1   3       14.53       20.26      0.92 o
  -6   1   3      583.33      598.96      6.23 o
  -5   1   3       61.29       54.65      1.18 o
  -4   1   3      523.68      557.28      3.47 o
  -3   1   3      866.81      838.68      4.42 o
  -2   1   3       64.51       70.23      1.33 o
  -1   1   3        8.32        4.75      0.45 o
   0   1   3     1190.55     1209.91     13.20 o
   1   1   3      949.18      964.25      6.67 o
   2   1   3        6.94        5.80      0.36 o
   3   1   3      123.93      137.53      1.64 o
   4   1   3      503.31      482.45      3.42 o
   5   1   3       65.78       63.56      1.52 o
   6   1   3       88.80       84.64      2.33 o
   7   1   3       62.90       61.04      2.75 o
   8   1   3        5.23        3.48      0.93 o
   9   1   3      132.74      125.33      6.89 o
 -11   2   3        0.11        0.62      0.81 o
 -10   2   3       34.11       30.28      2.14 o
  -9   2   3       53.38       48.19      2.33 o
  -8   2   3       12.76       11.42      0.82 o
  -7   2   3        5.46        6.30      0.82 o
  -6   2   3        0.58        0.71      0.30 o
  -5   2   3      566.93      544.91      5.10 o
  -4   2   3      136.93      111.11      1.60 o
  -3   2   3       51.10       54.09      1.52 o
  -2   2   3     1052.63     1108.90      7.59 o
  -1   2   3        1.06        2.62      0.35 o
   0   2   3      735.71      804.29      5.69 o
   1   2   3     1680.06     1726.31     15.00 o
   2   2   3       14.75       16.40      0.66 o
   3   2   3      428.31      420.30      3.50 o
   4   2   3      341.76      350.16      3.45 o
   5   2   3      116.57      114.21      2.40 o
   6   2   3        0.01        0.22      0.68 o
   7   2   3        2.43        0.88      1.65 o
   8   2   3        2.03        1.25      0.99 o
 -11   3   3        0.37        0.29      0.82 o
 -10   3   3        7.78        7.71      1.12 o
  -9   3   3       27.07       25.16      1.38 o
  -8   3   3      351.26      347.72      7.03 o
  -7   3   3        0.69        0.16      0.42 o
  -6   3   3       20.35       22.96      1.14 o
  -5   3   3      188.12      190.30      2.77 o
  -4   3   3        1.49        3.04      0.33 o
  -3   3   3      121.43      132.59      2.73 o
  -2   3   3      252.35      201.00      2.94 o
  -1   3   3      130.06      135.22      2.34 o
   0   3   3       86.30       68.74      1.65 o
   1   3   3      148.20      169.07      2.36 o
   2   3   3      308.57      305.24      3.88 o
   3   3   3        7.85        7.62      0.54 o
   4   3   3      536.30      536.80      5.06 o
   5   3   3      156.12      153.71      3.17 o
   6   3   3        8.84       10.92      1.60 o
   7   3   3       53.85       63.69      4.01 o
 -11   4   3       31.17       29.69      3.32 o
 -10   4   3        7.24        8.86      1.18 o
  -9   4   3        1.27        1.49      0.43 o
  -8   4   3        0.90        0.51      0.51 o
  -7   4   3      284.38      284.22      5.29 o
  -6   4   3      470.50      479.23      9.07 o
  -5   4   3        0.04        0.38      0.42 o
  -4   4   3       33.15       31.22      0.92 o
  -3   4   3       58.35       68.75      1.84 o
  -2   4   3       10.80       14.54      0.53 o
  -1   4   3      370.99      348.64      5.89 o
   0   4   3      291.46      298.22      3.58 o
   1   4   3      447.21      432.00      6.05 o
   2   4   3        7.02        7.57      0.61 o
   3   4   3      326.08      338.64      3.97 o
   4   4   3      211.09      222.33      4.11 o
   5   4   3       73.72       77.45      3.16 o
   6   4   3        2.75        1.60      1.25 o
 -11   5   3        4.67        5.97      1.05 o
 -10   5   3       52.57       53.53      2.42 o
  -9   5   3       59.63       63.26      2.40 o
  -8   5   3      133.89      138.12      4.67 o
  -7   5   3        5.52        4.41      0.79 o
  -6   5   3        5.40        1.66      1.30 o
  -5   5   3      367.04      363.29      6.87 o
  -4   5   3       69.30       55.31      4.16 o
  -3   5   3        5.72        4.29      0.39 o
  -2   5   3      179.30      160.02      2.77 o
  -1   5   3        2.45        1.46      0.27 o
   0   5   3      182.11      197.39      4.71 o
   1   5   3      101.62      101.04      2.67 o
   2   5   3       10.63       11.13      0.82 o
   3   5   3       12.58       12.33      1.10 o
   4   5   3       19.09       20.86      1.35 o
   5   5   3      283.56      312.07      8.74 o
   6   5   3       36.37       43.41      4.90 o
 -11   6   3        1.08        0.64      0.83 o
 -10   6   3        1.29        2.53      1.63 o
  -9   6   3      116.12      111.22      3.74 o
  -8   6   3      233.45      239.01      6.68 o
  -7   6   3       17.56       15.51      1.27 o
  -6   6   3       29.07       25.71      1.44 o
  -5   6   3        0.12        0.13      0.35 o
  -4   6   3      107.01       92.53      3.03 o
  -3   6   3      544.14      526.31      6.04 o
  -2   6   3       62.01       53.68      2.16 o
  -1   6   3       21.86       20.15      1.15 o
   0   6   3       28.30       24.31      1.81 o
   1   6   3       27.84       25.19      2.15 o
   2   6   3       55.94       57.67      2.59 o
   3   6   3       38.62       41.54      2.00 o
   4   6   3      141.74      156.68      5.89 o
   5   6   3       42.50       49.57      5.23 o
 -11   7   3       10.90        9.83      2.47 o
 -10   7   3        1.97        3.15      1.01 o
  -9   7   3        1.22        1.25      0.66 o
  -8   7   3        2.03        2.84      0.90 o
  -7   7   3      328.82      336.44     10.95 o
  -6   7   3       79.56       80.87      3.56 o
  -5   7   3        2.10        2.08      0.46 o
  -4   7   3        3.01        2.04      0.54 o
  -3   7   3        1.67        1.56      0.79 o
  -2   7   3       30.57       34.80      2.48 o
  -1   7   3       85.86       82.32      4.02 o
   0   7   3       48.95       50.23      3.26 o
   1   7   3       23.18       21.95      2.74 o
   2   7   3       47.46       40.35      2.90 o
   3   7   3      115.19      125.22      5.43 o
   4   7   3       52.58       43.66      4.58 o
 -10   8   3        3.52        1.77      1.12 o
  -9   8   3       13.37       12.60      1.78 o
  -8   8   3        6.11        4.36      1.96 o
  -7   8   3       13.76       13.19      1.82 o
  -6   8   3      235.15      249.17      7.61 o
  -5   8   3      171.17      163.56      7.12 o
  -4   8   3       34.40       31.02      2.69 o
  -3   8   3        2.81        1.41      0.91 o
  -2   8   3       17.47       18.25      2.10 o
  -1   8   3       23.52       23.99      3.78 o
   0   8   3       53.74       60.64      4.02 o
   1   8   3       36.66       31.24      2.72 o
   2   8   3        0.04       -0.57      1.38 o
  -8   9   3       28.87       24.84      3.51 o
  -7   9   3       51.79       48.35      4.86 o
  -6   9   3        8.56        8.26      1.62 o
  -5   9   3        2.11        1.41      1.14 o
  -4   9   3       26.70       22.75      3.48 o
  -3   9   3      194.94      204.58      7.29 o
  -2   9   3       13.30       15.51      2.09 o
  -1   9   3        1.54        1.48      1.23 o
   0   9   3        4.30        6.76      2.13 o
   1 -12   4      111.05      120.75     16.13 o
   2 -12   4       75.12       75.53      4.04 o
   3 -12   4        3.43        2.10      0.81 o
   4 -12   4        2.76        1.48      0.70 o
   5 -12   4       99.57      106.65      5.11 o
   6 -12   4       14.81       14.55      1.70 o
   7 -12   4       42.46       46.72      3.32 o
   8 -12   4       13.26       15.81      3.03 o
  -2 -11   4       40.89       34.55      3.80 o
  -1 -11   4        0.00        2.04      0.89 o
   0 -11   4       80.18       79.99      8.77 o
   1 -11   4       19.66       22.82      1.83 o
   2 -11   4       76.37       73.99      3.23 o
   3 -11   4        1.41       -0.24      0.64 o
   4 -11   4        0.81        0.29      0.46 o
   5 -11   4        1.05        1.41      0.52 o
   6 -11   4       57.87       56.74      3.19 o
   7 -11   4       77.53       77.05      3.51 o
   8 -11   4       32.16       31.74      3.48 o
  -4 -10   4        4.11        5.30      1.99 o
  -3 -10   4       35.16       42.19      3.04 o
  -2 -10   4      189.77      195.91      6.54 o
  -1 -10   4      282.54      290.68     10.45 o
   0 -10   4        5.51        5.30      1.25 o
   1 -10   4       48.84       56.84      2.70 o
   2 -10   4       65.77       66.37      2.16 o
   3 -10   4      446.95      448.80      6.20 o
   4 -10   4       95.12       95.88      2.78 o
   5 -10   4       51.77       55.75      2.15 o
   6 -10   4        4.16        2.28      0.75 o
   7 -10   4        3.67        4.63      1.85 o
   8 -10   4       33.79       33.51      2.88 o
   9 -10   4       15.00       15.84      2.16 o
  -5  -9   4       83.04       75.44      5.59 o
  -4  -9   4        2.52        3.77      0.87 o
  -3  -9   4        0.00        0.54      0.61 o
  -2  -9   4        3.10        1.57      0.94 o
  -1  -9   4      181.41      186.45      6.16 o
   0  -9   4      697.06      750.04     11.77 o
   1  -9   4       55.50       52.62      1.72 o
   2  -9   4       12.34       11.29      0.81 o
   3  -9   4       18.44       17.53      1.01 o
   4  -9   4      109.02      112.14      4.03 o
   5  -9   4       49.26       51.00      2.21 o
   6  -9   4        3.89        4.08      0.49 o
   7  -9   4       14.56       14.92      1.21 o
   8  -9   4       84.62       84.10      6.03 o
   9  -9   4       51.71       44.92      3.35 o
  10  -9   4       94.66      108.55      7.50 o
  -6  -8   4        4.65        4.95      1.83 o
  -5  -8   4       29.16       25.15      1.64 o
  -4  -8   4       82.55       78.88      2.66 o
  -3  -8   4       76.73       80.01      2.75 o
  -2  -8   4        9.09        6.89      0.69 o
  -1  -8   4       13.80       10.35      0.89 o
   0  -8   4      239.53      258.31      5.04 o
   1  -8   4      497.28      475.24      5.49 o
   2  -8   4      401.23      425.00      4.72 o
   3  -8   4      264.25      250.85      4.23 o
   4  -8   4        6.91        5.11      0.63 o
   5  -8   4       47.08       44.37      1.21 o
   6  -8   4      219.38      223.87      5.71 o
   7  -8   4        0.16        0.26      0.46 o
   8  -8   4        0.83        0.55      0.56 o
   9  -8   4       86.97       86.88      3.36 o
  10  -8   4        4.82        3.39      1.51 o
  -7  -7   4       69.94       67.68      4.68 o
  -6  -7   4        9.67        8.34      1.03 o
  -5  -7   4       19.97       17.33      1.33 o
  -4  -7   4        3.15        3.03      1.00 o
  -3  -7   4        4.39        4.33      0.68 o
  -2  -7   4      204.49      194.74      3.38 o
  -1  -7   4       17.25       17.33      1.01 o
   0  -7   4      158.73      164.74      3.67 o
   1  -7   4       24.58       24.81      1.01 o
   2  -7   4        1.24        1.07      0.33 o
   3  -7   4     1088.06     1088.24      9.34 o
   4  -7   4      356.04      365.04      3.50 o
   5  -7   4        5.71        8.25      0.61 o
   6  -7   4        5.06        4.33      0.48 o
   7  -7   4       60.51       60.76      2.12 o
   8  -7   4       42.06       47.36      2.34 o
   9  -7   4       91.68       96.09      3.56 o
  10  -7   4        8.51        6.37      0.95 o
  11  -7   4       21.94       27.20      3.50 o
  -8  -6   4      192.59      194.52      9.46 o
  -7  -6   4       30.57       27.36      1.81 o
  -6  -6   4      101.68      101.28      3.13 o
  -5  -6   4      369.10      344.81      5.52 o
  -4  -6   4        2.58        1.76      0.37 o
  -3  -6   4        3.73        3.56      0.45 o
  -2  -6   4        2.57        1.62      0.36 o
  -1  -6   4      295.71      294.21      3.88 o
   0  -6   4     1365.01     1430.09     17.79 o
   1  -6   4      163.44      150.70      3.15 o
   2  -6   4       54.70       42.99      1.14 o
   3  -6   4       21.35       26.01      0.75 o
   4  -6   4      746.65      768.92      4.88 o
   5  -6   4        0.40        1.27      0.47 o
   6  -6   4       28.76       28.34      0.99 o
   7  -6   4       13.98       14.65      1.02 o
   8  -6   4       64.34       55.75      2.55 o
   9  -6   4       32.67       34.83      2.18 o
  10  -6   4       58.52       59.77      3.03 o
  11  -6   4       35.29       31.63      4.02 o
  -9  -5   4      173.04      170.77     24.26 o
  -8  -5   4       59.70       61.02      3.04 o
  -7  -5   4       59.15       48.53      2.23 o
  -6  -5   4      180.30      167.33      4.80 o
  -5  -5   4      229.57      217.98      3.12 o
  -4  -5   4      432.98      419.46      3.62 o
  -3  -5   4        1.18        0.85      0.22 o
  -2  -5   4       38.25       38.47      0.84 o
  -1  -5   4       20.72       25.72      0.77 o
   0  -5   4        9.32        7.80      0.58 o
   1  -5   4      428.04      438.94      2.93 o
   2  -5   4      153.85      153.68      1.74 o
   3  -5   4        1.04        3.34      0.25 o
   4  -5   4       11.64       13.31      0.58 o
   5  -5   4       58.78       60.24      1.26 o
   6  -5   4      139.72      128.82      1.93 o
   7  -5   4       12.27       16.27      1.06 o
   8  -5   4        0.49        0.68      0.60 o
   9  -5   4       84.82       78.46      3.25 o
  10  -5   4       11.04       12.59      1.47 o
  -9  -4   4       87.27       94.80      4.45 o
  -8  -4   4      212.78      234.27      9.32 o
  -7  -4   4       11.12       10.28      0.86 o
  -6  -4   4        5.48        3.64      0.58 o
  -5  -4   4       39.25       37.26      0.96 o
  -4  -4   4      324.26      326.90      2.98 o
  -3  -4   4      408.21      391.80      3.85 o
  -2  -4   4      376.97      345.95      3.61 o
  -1  -4   4      464.40      487.94      3.95 o
   0  -4   4       32.26       36.96      1.15 o
   1  -4   4      265.81      287.64      2.88 o
   2  -4   4      274.37      270.52      2.10 o
   3  -4   4     1318.40     1437.24      6.99 o
   4  -4   4     1757.78     1777.73      9.22 o
   5  -4   4        1.84        1.00      0.26 o
   6  -4   4        0.67        1.14      0.18 o
   7  -4   4       50.18       47.24      1.62 o
   8  -4   4        2.27        6.29      0.99 o
   9  -4   4        1.36        1.74      0.88 o
  10  -4   4        2.68        1.58      0.79 o
 -10  -3   4        3.18        4.48      1.24 o
  -9  -3   4       12.27       12.53      2.21 o
  -8  -3   4      154.28      153.13      5.30 o
  -7  -3   4       17.30       18.74      1.17 o
  -6  -3   4      186.32      168.71      3.12 o
  -5  -3   4      692.00      713.71      5.48 o
  -4  -3   4       97.80       98.86      1.58 o
  -3  -3   4        8.80       10.58      0.52 o
  -2  -3   4        0.14        0.48      0.26 o
  -1  -3   4       87.75       87.70      1.98 o
   0  -3   4      378.09      370.76      3.89 o
   1  -3   4       38.05       44.88      0.88 o
   2  -3   4     1330.75     1479.73      6.88 o
   3  -3   4      939.30     1005.56      5.59 o
   4  -3   4      104.64      101.21      1.56 o
   5  -3   4        1.88        1.53      0.24 o
   6  -3   4        4.32        6.43      0.63 o
   7  -3   4       36.58       33.99      1.37 o
   8  -3   4        2.01        0.84      0.88 o
   9  -3   4       42.82       47.49      4.79 o
  10  -3   4       50.01       47.59      2.78 o
 -10  -2   4        5.23        2.92      1.42 o
  -9  -2   4       59.87       54.05      2.38 o
  -8  -2   4       70.36       70.35      2.38 o
  -7  -2   4      597.71      585.66      8.14 o
  -6  -2   4      913.43      909.17      7.76 o
  -5  -2   4     1617.96     1587.77     13.71 o
  -4  -2   4      431.88      422.95      3.71 o
  -3  -2   4      274.80      288.33      2.51 o
  -2  -2   4       45.25       49.51      0.84 o
  -1  -2   4       84.89       65.16      1.00 o
   0  -2   4      392.25      422.10      3.71 o
   1  -2   4       63.57       50.72      0.89 o
   2  -2   4      355.21      350.11      3.62 o
   3  -2   4       20.88       16.58      0.56 o
   4  -2   4       60.58       50.02      1.01 o
   5  -2   4      170.34      150.87      1.95 o
   6  -2   4      139.86      136.98      2.94 o
   7  -2   4       70.46       73.64      2.27 o
   8  -2   4       15.74       17.03      1.54 o
   9  -2   4        0.01       -0.04      0.71 o
  10  -2   4        0.00       -1.49      1.49 o
 -10  -1   4      126.96      135.22      8.67 o
  -9  -1   4       44.83       48.57      1.76 o
  -8  -1   4        2.90        1.86      0.37 o
  -7  -1   4      229.38      218.51      4.37 o
  -6  -1   4        1.98        3.04      0.36 o
  -5  -1   4        0.05        0.73      0.26 o
  -4  -1   4      828.65      895.45      4.86 o
  -3  -1   4     1075.41     1104.76      6.29 o
  -2  -1   4     1049.77     1055.85      6.19 o
  -1  -1   4       18.49       15.36      0.49 o
   0  -1   4      115.26      121.27      1.98 o
   1  -1   4      139.95      183.36      3.12 o
   2  -1   4        0.51        0.84      0.27 o
   3  -1   4      183.18      199.23      2.30 o
   4  -1   4       60.61       64.70      1.35 o
   5  -1   4       58.42       60.89      1.44 o
   6  -1   4      231.88      237.10      3.96 o
   7  -1   4       16.26       16.83      1.13 o
   8  -1   4        2.33        1.82      0.67 o
   9  -1   4       20.20       19.88      1.77 o
  10  -1   4        0.03        1.82      1.35 o
 -11   0   4       20.13       19.05      2.98 o
 -10   0   4        6.55        5.85      1.20 o
  -9   0   4       15.77       17.55      1.11 o
  -8   0   4        1.89        2.05      0.77 o
  -7   0   4      137.22      136.97      2.45 o
  -6   0   4        0.36        0.66      0.27 o
  -5   0   4       72.43       68.16      1.27 o
  -4   0   4      343.68      366.74      2.64 o
  -3   0   4     2579.26     2705.48     10.09 o
  -2   0   4      492.88      539.32      5.94 o
  -1   0   4      402.28      379.99      7.05 o
   0   0   4      103.98      111.31      1.59 o
   1   0   4      290.69      290.50      2.96 o
   2   0   4      462.13      465.90      3.46 o
   3   0   4      225.05      221.90      2.33 o
   4   0   4      112.21      110.16      1.80 o
   5   0   4      153.78      151.31      2.42 o
   6   0   4       92.17       94.20      3.16 o
   7   0   4        0.83        0.50      0.59 o
   8   0   4        0.47        0.33      0.93 o
   9   0   4       23.00       21.59      3.18 o
 -11   1   4      149.18      164.88     23.50 o
 -10   1   4       84.26       86.98      6.36 o
  -9   1   4       17.17       16.64      0.90 o
  -8   1   4      121.78      117.94      2.32 o
  -7   1   4       66.63       60.81      1.42 o
  -6   1   4      488.46      488.49      4.28 o
  -5   1   4      247.10      196.78      2.27 o
  -4   1   4        0.02        0.37      0.23 o
  -3   1   4      110.66      148.13      1.72 o
  -2   1   4        1.98        1.09      0.17 o
  -1   1   4      370.84      348.76      3.35 o
   0   1   4      127.18      162.76      2.45 o
   1   1   4       20.43       12.91      0.61 o
   2   1   4        8.40       12.84      0.55 o
   3   1   4      145.76      149.41      1.87 o
   4   1   4       17.89       16.73      0.69 o
   5   1   4        4.77        3.78      0.52 o
   6   1   4       73.36       66.25      4.01 o
   7   1   4       56.16       62.39      4.19 o
   8   1   4        3.47        2.79      1.06 o
 -11   2   4      113.73      113.30     10.70 o
 -10   2   4      147.38      155.86      6.08 o
  -9   2   4      291.74      300.15      5.26 o
  -8   2   4      140.13      131.14      2.17 o
  -7   2   4       18.56       12.73      0.87 o
  -6   2   4       50.83       46.32      1.43 o
  -5   2   4       74.70       67.30      1.39 o
  -4   2   4      501.43      532.84      4.21 o
  -3   2   4      309.55      325.65      3.02 o
  -2   2   4        8.38       12.06      0.70 o
  -1   2   4       76.96       86.06      1.88 o
   0   2   4       53.91       36.04      0.95 o
   1   2   4      128.89      147.10      2.24 o
   2   2   4       27.25       26.88      0.91 o
   3   2   4      212.19      214.99      2.76 o
   4   2   4       63.66       64.40      1.52 o
   5   2   4        4.00        2.37      0.47 o
   6   2   4      169.45      167.61      6.61 o
   7   2   4       18.57       18.55      2.25 o
 -11   3   4       17.87       19.88      2.87 o
 -10   3   4       23.77       32.07      1.77 o
  -9   3   4       20.08       26.20      1.33 o
  -8   3   4        0.22        0.51      0.42 o
  -7   3   4       18.33       23.70      1.25 o
  -6   3   4       46.37       47.86      2.27 o
  -5   3   4      134.08      108.99      3.28 o
  -4   3   4        7.28        4.21      0.46 o
  -3   3   4     1278.26     1384.95     10.97 o
  -2   3   4      438.91      412.96      4.67 o
  -1   3   4      171.08      159.29      3.33 o
   0   3   4        6.83        6.45      0.46 o
   1   3   4        1.03        0.63      0.28 o
   2   3   4      389.92      384.69      5.46 o
   3   3   4       17.75       14.37      0.82 o
   4   3   4      437.69      461.08      6.33 o
   5   3   4        1.57        2.72      0.72 o
   6   3   4       38.23       39.46      2.95 o
 -11   4   4      209.94      237.18     10.14 o
 -10   4   4        1.92        2.31      0.73 o
  -9   4   4       19.09       19.51      1.20 o
  -8   4   4       39.53       45.21      2.17 o
  -7   4   4       43.47       48.12      2.51 o
  -6   4   4      659.54      608.97     30.75 o
  -5   4   4       74.68       74.14      1.99 o
  -4   4   4      769.25      739.39      8.30 o
  -3   4   4       58.54       56.42      2.30 o
  -2   4   4      159.96      156.99      3.82 o
  -1   4   4       37.41       33.13      1.78 o
   0   4   4       32.76       27.42      1.79 o
   1   4   4      121.86      112.92      2.51 o
   2   4   4      392.63      384.51      6.03 o
   3   4   4        0.70        0.60      0.47 o
   4   4   4        0.35       -0.02      0.50 o
   5   4   4        6.74        6.45      1.07 o
   6   4   4       87.20       88.34      6.91 o
 -11   5   4      193.14      219.72     12.69 o
 -10   5   4      172.10      172.65      5.00 o
  -9   5   4       60.57       60.22      2.70 o
  -8   5   4       60.53       57.94      2.63 o
  -7   5   4       66.20       63.76      3.23 o
  -6   5   4      323.71      264.88     15.23 o
  -5   5   4        0.04        0.37      0.34 o
  -4   5   4        3.47        1.09      0.62 o
  -3   5   4       62.25       66.20      3.27 o
  -2   5   4       23.63       19.92      2.02 o
  -1   5   4       37.89       30.52      2.34 o
   0   5   4      444.66      449.78      8.96 o
   1   5   4       10.36        7.83      1.25 o
   2   5   4        0.21       -0.43      0.60 o
   3   5   4        0.05       -0.03      0.52 o
   4   5   4        2.26        3.14      0.78 o
   5   5   4        0.75        1.97      0.93 o
 -11   6   4       13.10       14.23      2.77 o
 -10   6   4       96.84      102.49      4.00 o
  -9   6   4       56.55       57.27      2.80 o
  -8   6   4      303.75      324.20      9.68 o
  -7   6   4        0.01       -0.91      0.91 o
  -6   6   4       44.35       46.82      3.00 o
  -5   6   4        4.06        4.55      0.85 o
  -4   6   4       87.64       77.89      3.18 o
  -3   6   4       17.94       19.79      2.03 o
  -2   6   4       28.30       32.67      2.65 o
  -1   6   4       11.22        6.91      1.85 o
   0   6   4       28.05       35.82      5.12 o
   1   6   4       11.77       12.85      1.66 o
   2   6   4       58.39       61.59      3.55 o
   3   6   4        1.10        1.66      0.97 o
   4   6   4       18.25       16.00      2.11 o
 -10   7   4       40.86       47.78      4.87 o
  -9   7   4       17.59       15.78      1.60 o
  -8   7   4       22.20       24.77      1.93 o
  -7   7   4       55.82       58.02      2.94 o
  -6   7   4      144.92      155.91      5.60 o
  -5   7   4        4.27        3.57      1.10 o
  -4   7   4       52.27       52.41      4.96 o
  -3   7   4       81.45       69.27      3.93 o
  -2   7   4        2.41        3.67      1.10 o
  -1   7   4       19.59       21.89      2.25 o
   0   7   4        0.45        0.37      0.80 o
   1   7   4        0.07        0.18      0.85 o
   2   7   4        4.02        6.13      1.29 o
   3   7   4       11.83       10.94      2.55 o
  -9   8   4       19.20       17.41      3.00 o
  -8   8   4       41.29       39.32      4.40 o
  -7   8   4       45.99       54.45      3.09 o
  -6   8   4        6.21        5.17      1.15 o
  -5   8   4       31.00       24.70      2.65 o
  -4   8   4        3.23        5.01      1.22 o
  -3   8   4       10.04        6.71      2.46 o
  -2   8   4      104.25      108.09      5.17 o
  -1   8   4       28.47       29.83      3.26 o
   0   8   4       56.77       69.02      5.62 o
   1   8   4       36.14       46.43      4.63 o
   4 -13   5       23.17       28.31      3.99 o
   1 -12   5       49.63       50.85      5.52 o
   2 -12   5        0.46       -0.21      0.77 o
   3 -12   5        5.53        4.44      0.90 o
   4 -12   5        5.73        7.00      1.13 o
   5 -12   5      120.27      121.73      5.51 o
   6 -12   5      126.94      131.89      4.54 o
   7 -12   5       21.55       24.18      3.29 o
  -1 -11   5        6.57        8.75      1.76 o
   0 -11   5        2.22        2.31      0.91 o
   1 -11   5        7.49        6.72      1.30 o
   2 -11   5        0.02        0.89      0.66 o
   3 -11   5       54.63       50.17      2.93 o
   4 -11   5        1.01        0.35      0.66 o
   5 -11   5       25.99       26.91      1.61 o
   6 -11   5       93.60      100.70      3.99 o
   7 -11   5      132.60      137.47     10.40 o
   8 -11   5       35.17       32.93      2.96 o
  -3 -10   5       22.12       22.46      1.85 o
  -2 -10   5       53.56       59.14      2.80 o
  -1 -10   5        0.03       -0.57      0.57 o
   0 -10   5       29.45       32.69      2.06 o
   1 -10   5       26.61       29.22      1.94 o
   2 -10   5       74.78       77.88      2.39 o
   3 -10   5        0.57        0.12      0.50 o
   4 -10   5       93.22       90.90      4.09 o
   5 -10   5       49.78       49.20      2.34 o
   6 -10   5       38.33       37.59      2.09 o
   7 -10   5       85.44       75.68      4.11 o
   8 -10   5      445.28      429.38     10.52 o
   9 -10   5      104.32      105.78      7.46 o
  -4  -9   5        2.54        2.05      0.84 o
  -3  -9   5        4.96        3.82      0.89 o
  -2  -9   5       10.25        8.53      1.04 o
  -1  -9   5      121.93      118.26      4.60 o
   0  -9   5      740.16      753.80     11.83 o
   1  -9   5      113.28      116.96      2.34 o
   2  -9   5       78.09       74.44      1.97 o
   3  -9   5       37.81       36.44      1.82 o
   4  -9   5        4.41        3.35      0.54 o
   5  -9   5       73.09       75.67      2.81 o
   6  -9   5        2.32        1.88      0.44 o
   7  -9   5       39.59       36.19      1.89 o
   8  -9   5       14.50       10.32      1.79 o
   9  -9   5       36.35       36.31      2.48 o
  10  -9   5       49.51       65.18      5.89 o
  -6  -8   5       31.66       36.58      3.75 o
  -5  -8   5        1.15        1.22      0.79 o
  -4  -8   5       84.23       92.86      2.79 o
  -3  -8   5       35.72       37.04      1.69 o
  -2  -8   5       84.83       76.20      2.78 o
  -1  -8   5      587.93      593.65     15.36 o
   0  -8   5       18.68       16.81      1.27 o
   1  -8   5       98.41       97.71      2.03 o
   2  -8   5       65.93       65.08      1.71 o
   3  -8   5       81.38       80.71      2.19 o
   4  -8   5      286.47      289.29      4.43 o
   5  -8   5        9.46       10.69      0.64 o
   6  -8   5      186.84      188.94      3.45 o
   7  -8   5      233.61      229.62      4.32 o
   8  -8   5        0.17        0.17      0.56 o
   9  -8   5        3.47        7.11      1.08 o
  10  -8   5       16.18       20.06      2.14 o
  -7  -7   5       39.86       43.67      3.94 o
  -6  -7   5        0.25       -0.23      0.64 o
  -5  -7   5        4.92        2.92      0.63 o
  -4  -7   5       78.45       65.60      2.23 o
  -3  -7   5        0.19        0.73      0.39 o
  -2  -7   5      183.78      178.65      3.15 o
  -1  -7   5       78.74       72.94      1.88 o
   0  -7   5      220.07      222.37      4.22 o
   1  -7   5       55.77       54.47      1.39 o
   2  -7   5       86.51       81.81      1.66 o
   3  -7   5      368.73      364.13      3.74 o
   4  -7   5        7.70        7.65      0.49 o
   5  -7   5        7.67        8.20      0.52 o
   6  -7   5        1.77        2.08      0.36 o
   7  -7   5      199.06      194.88      3.71 o
   8  -7   5      475.38      476.84      9.80 o
   9  -7   5      128.01      152.96      4.56 o
  10  -7   5        9.37       15.44      2.01 o
  11  -7   5        1.79        0.23      1.24 o
  -8  -6   5        1.15       -0.76      0.97 o
  -7  -6   5       69.56       68.44      2.69 o
  -6  -6   5      101.12      103.34      3.11 o
  -5  -6   5        0.01       -0.03      0.43 o
  -4  -6   5       14.33       13.88      0.85 o
  -3  -6   5       78.33       72.27      1.80 o
  -2  -6   5      117.15      117.50      1.72 o
  -1  -6   5      800.24      806.15      6.52 o
   0  -6   5      988.85     1009.79     11.81 o
   1  -6   5       71.45       70.06      1.12 o
   2  -6   5      131.24      136.28      1.72 o
   3  -6   5       74.04       72.88      1.35 o
   4  -6   5      101.65       97.24      1.45 o
   5  -6   5      221.44      226.67      2.65 o
   6  -6   5       16.33       18.52      0.78 o
   7  -6   5       23.67       22.48      1.43 o
   8  -6   5       86.03       76.42      3.02 o
   9  -6   5       75.37       76.03      3.28 o
  10  -6   5       67.31       81.98      3.61 o
  -9  -5   5       20.61       21.25      2.25 o
  -8  -5   5        4.54        3.88      0.97 o
  -7  -5   5        2.36        2.99      0.70 o
  -6  -5   5       42.30       36.26      1.50 o
  -5  -5   5       11.02       11.13      0.72 o
  -4  -5   5      270.11      264.55      3.53 o
  -3  -5   5      467.08      448.49      5.21 o
  -2  -5   5      391.61      389.76      3.25 o
  -1  -5   5      711.85      782.55      6.58 o
   0  -5   5      774.80      744.74      7.18 o
   1  -5   5        5.88        5.43      0.30 o
   2  -5   5        7.30        4.88      0.33 o
   3  -5   5        0.01        0.28      0.19 o
   4  -5   5        4.72        7.81      0.47 o
   5  -5   5        0.84        0.23      0.28 o
   6  -5   5       89.49       74.89      1.56 o
   7  -5   5       35.74       33.08      1.57 o
   8  -5   5       22.30       19.97      1.62 o
   9  -5   5        3.47        8.27      1.18 o
  10  -5   5       35.31       34.71      2.39 o
  -9  -4   5      120.98      119.54      4.26 o
  -8  -4   5        0.44        0.10      1.35 o
  -7  -4   5        8.21        6.71      0.68 o
  -6  -4   5      100.74      101.28      2.81 o
  -5  -4   5      214.79      213.98      3.14 o
  -4  -4   5       89.90      107.31      2.09 o
  -3  -4   5      106.39       84.31      1.77 o
  -2  -4   5        3.25        2.52      0.29 o
  -1  -4   5      118.91      119.66      1.93 o
   0  -4   5      695.40      735.87     11.30 o
   1  -4   5       73.49       76.23      1.36 o
   2  -4   5      608.71      622.83      4.68 o
   3  -4   5     2947.67     3027.63     12.32 o
   4  -4   5      309.11      313.07      2.95 o
   5  -4   5       35.48       41.34      1.19 o
   6  -4   5       12.85       13.11      0.84 o
   7  -4   5      123.67      114.76      3.53 o
   8  -4   5      157.12      156.58      4.47 o
   9  -4   5       27.60       20.95      1.97 o
  10  -4   5       51.05       40.82      2.60 o
 -10  -3   5        6.92        4.84      1.11 o
  -9  -3   5        1.83        0.88      0.71 o
  -8  -3   5       30.85       29.23      1.58 o
  -7  -3   5       17.82       18.39      1.25 o
  -6  -3   5      359.67      345.22      4.54 o
  -5  -3   5       59.17       58.10      1.41 o
  -4  -3   5        6.49       10.11      0.56 o
  -3  -3   5       64.32       60.64      1.25 o
  -2  -3   5       16.52        9.87      0.43 o
  -1  -3   5      633.02      729.12      9.36 o
   0  -3   5     1055.29      993.56     10.60 o
   1  -3   5     2085.55     2269.92     11.46 o
   2  -3   5     2007.56     2208.59     18.09 o
   3  -3   5     1200.50     1210.45      9.29 o
   4  -3   5      243.96      215.85      2.27 o
   5  -3   5        9.52        8.94      0.54 o
   6  -3   5        8.88        8.40      0.59 o
   7  -3   5       18.57       18.77      1.25 o
   8  -3   5        1.65        0.83      0.63 o
   9  -3   5       12.20       10.97      1.30 o
  10  -3   5       84.60      102.75      7.25 o
 -10  -2   5       14.57       13.15      2.38 o
  -9  -2   5       98.76       97.74      3.03 o
  -8  -2   5       55.14       49.81      2.42 o
  -7  -2   5      384.02      376.68      4.65 o
  -6  -2   5      376.82      361.32      3.23 o
  -5  -2   5      167.66      154.97      2.30 o
  -4  -2   5        2.57        1.99      0.28 o
  -3  -2   5      189.02      192.98      2.18 o
  -2  -2   5     1144.05     1121.51      6.88 o
  -1  -2   5       47.30       51.97      1.27 o
   0  -2   5      162.24      163.48      3.00 o
   1  -2   5       55.13       71.36      1.26 o
   2  -2   5       73.68       62.14      1.18 o
   3  -2   5      417.49      441.89      3.58 o
   4  -2   5      488.10      471.13      4.20 o
   5  -2   5      379.55      378.70      4.29 o
   6  -2   5      442.58      466.97      6.07 o
   7  -2   5       20.99       21.89      1.67 o
   8  -2   5        7.55        4.29      0.89 o
   9  -2   5       17.39       14.74      1.63 o
 -10  -1   5      151.83      140.15      5.62 o
  -9  -1   5       34.45       35.03      1.72 o
  -8  -1   5       30.47       28.64      1.06 o
  -7  -1   5       83.83       81.97      1.83 o
  -6  -1   5        0.87        0.67      0.22 o
  -5  -1   5       16.74       13.84      0.58 o
  -4  -1   5      129.80      127.00      1.66 o
  -3  -1   5      405.45      442.09      3.43 o
  -2  -1   5      682.94      705.30      4.37 o
  -1  -1   5        6.42        3.80      0.32 o
   0  -1   5      279.31      339.03      4.66 o
   1  -1   5      911.42      941.88      6.94 o
   2  -1   5       26.58       25.31      0.79 o
   3  -1   5      313.76      283.90      3.01 o
   4  -1   5       47.00       45.82      1.32 o
   5  -1   5      396.55      406.99      4.65 o
   6  -1   5       58.51       60.95      1.71 o
   7  -1   5       51.07       53.46      2.63 o
   8  -1   5       54.51       62.40      3.58 o
   9  -1   5        0.50       -0.97      0.97 o
 -11   0   5        3.36        6.49      1.87 o
 -10   0   5        5.20        0.92      1.73 o
  -9   0   5        1.07        0.86      0.36 o
  -8   0   5      265.94      261.80      4.35 o
  -7   0   5      197.98      204.45      3.62 o
  -6   0   5        1.09        1.79      0.31 o
  -5   0   5       74.70       72.81      1.30 o
  -4   0   5     1016.70     1030.31      5.69 o
  -3   0   5       34.91       29.99      0.71 o
  -2   0   5      362.17      370.41      4.26 o
  -1   0   5      159.53      193.89      2.13 o
   0   0   5      845.24      820.54      6.23 o
   1   0   5      218.77      238.74      3.19 o
   2   0   5     1058.24     1063.14     11.55 o
   3   0   5      495.26      477.26      4.53 o
   4   0   5      532.64      542.03      5.45 o
   5   0   5       45.90       43.20      1.66 o
   6   0   5        4.04        4.41      0.75 o
   7   0   5        5.46        7.86      1.14 o
   8   0   5        0.05        0.72      0.67 o
 -11   1   5        0.32        1.73      1.29 o
 -10   1   5       77.15       82.71      4.48 o
  -9   1   5        4.08        3.21      0.58 o
  -8   1   5        0.02        0.37      0.33 o
  -7   1   5      334.55      301.71      5.91 o
  -6   1   5      170.92      165.05      2.42 o
  -5   1   5      157.81      155.27      2.05 o
  -4   1   5       83.29       79.62      1.51 o
  -3   1   5       82.62       75.21      1.47 o
  -2   1   5      320.59      306.38      4.11 o
  -1   1   5      781.03      825.94      7.71 o
   0   1   5       49.50       44.28      1.41 o
   1   1   5      194.41      231.95      3.34 o
   2   1   5       50.26       54.56      1.30 o
   3   1   5        0.71        0.50      0.28 o
   4   1   5      584.72      576.75      6.63 o
   5   1   5      338.78      355.19      6.93 o
   6   1   5       38.93       38.53      2.41 o
   7   1   5       61.07       65.46      4.22 o
 -10   2   5      182.81      191.75      5.14 o
  -9   2   5       92.80       91.31      2.44 o
  -8   2   5        0.06        0.29      0.59 o
  -7   2   5      457.55      413.71      7.18 o
  -6   2   5      180.59      159.13      2.56 o
  -5   2   5       37.34       37.43      1.09 o
  -4   2   5      897.03      939.23      9.23 o
  -3   2   5        0.36        0.28      0.29 o
  -2   2   5       99.60      104.05      2.03 o
  -1   2   5        0.81        4.58      0.53 o
   0   2   5       66.72       61.69      1.49 o
   1   2   5      333.33      335.10      3.91 o
   2   2   5      105.33      103.60      2.22 o
   3   2   5       53.66       55.08      1.75 o
   4   2   5        2.84        2.67      0.68 o
   5   2   5      884.65      948.07     11.34 o
   6   2   5       99.15      114.55      9.99 o
 -10   3   5        0.95        0.70      0.72 o
  -9   3   5       11.05       15.43      1.14 o
  -8   3   5      121.75      121.79      3.54 o
  -7   3   5      311.96      315.26      5.74 o
  -6   3   5        7.29        3.18      0.43 o
  -5   3   5       22.49       17.41      1.41 o
  -4   3   5      298.67      293.22      4.41 o
  -3   3   5     1047.06     1072.23     13.11 o
  -2   3   5       20.74       16.38      2.21 o
  -1   3   5       40.82       42.68      2.47 o
   0   3   5        0.44       -0.01      0.23 o
   1   3   5       77.35       80.52      3.35 o
   2   3   5      276.86      264.01      4.27 o
   3   3   5        1.68        0.30      0.55 o
   4   3   5       21.92       23.83      1.46 o
   5   3   5       69.71       67.55      3.08 o
   6   3   5       25.04       26.54      2.65 o
 -10   4   5       13.53       11.93      1.42 o
  -9   4   5       51.14       49.47      2.60 o
  -8   4   5       33.60       28.27      1.87 o
  -7   4   5      411.19      394.48     10.25 o
  -6   4   5      139.76      136.81      3.75 o
  -5   4   5       35.65       32.91      1.48 o
  -4   4   5       24.23       24.97      1.55 o
  -3   4   5      628.03      618.79     10.73 o
  -2   4   5      280.46      268.88     10.96 o
  -1   4   5      396.10      366.29     19.29 o
   0   4   5       10.76        5.72      0.99 o
   1   4   5        6.99        5.59      0.99 o
   2   4   5      149.08      145.64      4.96 o
   3   4   5        3.17        2.70      0.62 o
   4   4   5      168.03      176.18      4.18 o
   5   4   5      131.90      140.99      5.66 o
 -10   5   5       99.81      103.59      6.41 o
  -9   5   5       91.94       89.50      3.49 o
  -8   5   5       22.44       24.21      1.80 o
  -7   5   5       41.56       36.58      3.34 o
  -6   5   5        1.48        0.86      0.56 o
  -5   5   5       32.02       30.25      1.52 o
  -4   5   5      274.11      263.35      5.38 o
  -3   5   5        1.72        2.17      0.76 o
  -2   5   5      234.79      239.95      6.81 o
  -1   5   5       18.40       13.62      1.66 o
   0   5   5      281.19      289.32      7.51 o
   1   5   5       66.19       64.59      3.52 o
   2   5   5        4.29        4.19      1.01 o
   3   5   5        0.07        0.73      0.62 o
   4   5   5       22.36       19.93      2.26 o
 -10   6   5       13.56       11.86      3.35 o
  -9   6   5       34.10       37.48      2.42 o
  -8   6   5       68.26       62.84      3.05 o
  -7   6   5       51.72       49.42      2.73 o
  -6   6   5      114.71      111.33      4.05 o
  -5   6   5       83.82       87.55      4.38 o
  -4   6   5      171.78      169.00      6.08 o
  -3   6   5      606.39      615.93     11.99 o
  -2   6   5       34.52       29.88      2.64 o
  -1   6   5       13.50       10.33      1.92 o
   0   6   5        0.37       -0.10      0.87 o
   1   6   5       86.42      100.60      4.66 o
   2   6   5       85.29       98.79      6.32 o
   3   6   5        8.43       10.56      2.54 o
  -9   7   5       22.66       22.08      3.28 o
  -8   7   5       20.85       21.99      2.38 o
  -7   7   5      135.89      131.76      4.70 o
  -6   7   5       61.60       62.77      3.22 o
  -5   7   5        2.70        1.89      0.84 o
  -4   7   5        7.94        8.36      1.65 o
  -3   7   5      101.42       97.11      4.90 o
  -2   7   5      201.05      212.39      7.19 o
  -1   7   5        1.07        3.76      1.71 o
   0   7   5        3.55        1.60      1.00 o
   1   7   5        5.60        4.41      1.88 o
  -3   8   5        4.64        6.65      2.36 o
  -2   8   5      192.11      195.98     10.05 o
  -1   8   5       43.57       41.10      4.71 o
   0   8   5      114.18      133.97      8.30 o
   4 -13   6        3.28        3.58      1.21 o
   1 -12   6       32.48       31.24      2.93 o
   2 -12   6       70.78       69.64      3.62 o
   3 -12   6        0.09       -0.61      0.77 o
   4 -12   6       28.96       27.35      2.07 o
   5 -12   6      126.59      139.95      5.98 o
   6 -12   6       11.37       12.50      3.06 o
   7 -12   6        2.19        0.69      1.06 o
  -1 -11   6        6.77        7.73      1.86 o
   0 -11   6       47.94       55.24      3.73 o
   1 -11   6       47.99       49.17      2.74 o
   2 -11   6       61.25       61.72      2.95 o
   3 -11   6        7.17        7.74      1.14 o
   4 -11   6       76.81       77.52      2.71 o
   5 -11   6        1.99        2.19      0.76 o
   6 -11   6       18.14       20.16      2.19 o
   7 -11   6        3.83        5.72      1.27 o
   8 -11   6       56.55       58.31      5.43 o
  -3 -10   6        0.64       -0.25      1.02 o
  -2 -10   6        1.13       -0.10      2.01 o
  -1 -10   6       18.68       19.09      1.60 o
   0 -10   6       34.66       32.02      1.57 o
   1 -10   6       21.69       20.95      1.63 o
   2 -10   6       69.88       69.15      2.30 o
   3 -10   6      267.20      266.95      4.81 o
   4 -10   6       40.19       36.69      2.08 o
   5 -10   6        6.72        4.74      0.85 o
   6 -10   6        0.61        0.44      0.60 o
   7 -10   6        5.87        3.56      1.08 o
   8 -10   6       72.36       80.15      4.59 o
  -4  -9   6        5.55        4.09      1.82 o
  -3  -9   6        6.93        5.84      0.87 o
  -2  -9   6       46.29       48.52      2.31 o
  -1  -9   6       16.74       16.66      1.25 o
   0  -9   6       57.01       58.30      1.67 o
   1  -9   6        0.02       -0.39      0.39 o
   2  -9   6       94.89       91.49      2.14 o
   3  -9   6        1.72        1.40      0.48 o
   4  -9   6      150.89      151.55      3.27 o
   5  -9   6       76.84       73.93      2.88 o
   6  -9   6        8.47       10.09      1.21 o
   7  -9   6       41.70       44.56      3.22 o
   8  -9   6       12.83        8.71      1.30 o
   9  -9   6        6.03        3.49      1.57 o
  10  -9   6       18.08        9.36      2.32 o
  -5  -8   6       54.38       51.09      2.63 o
  -4  -8   6      132.98      126.09      3.21 o
  -3  -8   6       77.22       74.28      2.90 o
  -2  -8   6       13.54       11.60      0.80 o
  -1  -8   6       48.30       44.90      2.34 o
   0  -8   6       41.13       35.62      1.43 o
   1  -8   6      200.17      198.66      3.81 o
   2  -8   6      162.01      164.39      2.69 o
   3  -8   6       50.76       50.62      1.71 o
   4  -8   6        1.48        1.46      0.43 o
   5  -8   6        1.32        1.77      0.35 o
   6  -8   6      125.84      127.92      3.66 o
   7  -8   6       45.20       48.34      2.00 o
   8  -8   6        0.83        0.41      0.54 o
   9  -8   6        0.13        0.95      1.02 o
  10  -8   6        0.50       -0.70      0.97 o
  -7  -7   6       41.97       43.69      2.49 o
  -6  -7   6       20.41       20.39      1.45 o
  -5  -7   6       88.42       82.19      2.63 o
  -4  -7   6      426.24      410.32      5.75 o
  -3  -7   6        0.54        1.23      0.38 o
  -2  -7   6      152.35      137.89      2.30 o
  -1  -7   6        0.85        0.52      0.19 o
   0  -7   6        2.69        3.90      0.31 o
   1  -7   6      104.96      109.42      1.61 o
   2  -7   6      229.69      225.15      3.91 o
   3  -7   6        1.86        1.49      0.32 o
   4  -7   6       11.84       12.63      0.70 o
   5  -7   6      109.31      113.54      1.73 o
   6  -7   6       47.30       44.86      1.29 o
   7  -7   6        5.47        6.53      0.92 o
   8  -7   6      168.73      185.51      5.16 o
   9  -7   6       69.66       64.27      3.05 o
  10  -7   6        6.24        8.16      1.47 o
  -8  -6   6       72.02       77.37      3.41 o
  -7  -6   6       47.38       51.73      2.29 o
  -6  -6   6       38.72       43.80      1.99 o
  -5  -6   6        8.70        7.25      0.90 o
  -4  -6   6      193.17      175.25      2.56 o
  -3  -6   6      360.80      366.04      3.62 o
  -2  -6   6        3.29        2.31      0.30 o
  -1  -6   6        9.16        6.63      0.47 o
   0  -6   6      146.93      142.32      2.35 o
   1  -6   6      118.75      122.91      2.41 o
   2  -6   6       70.53       76.84      1.32 o
   3  -6   6      108.78      104.51      1.56 o
   4  -6   6      217.76      207.22      2.80 o
   5  -6   6      574.33      583.22      8.38 o
   6  -6   6        0.31        0.19      0.39 o
   7  -6   6       39.64       37.61      2.41 o
   8  -6   6        0.42       -0.28      0.61 o
   9  -6   6        1.06        0.95      0.58 o
  10  -6   6        5.66        3.54      1.22 o
  -9  -5   6        1.28        1.23      2.54 o
  -8  -5   6        2.23        4.51      0.84 o
  -7  -5   6       27.90       31.52      1.73 o
  -6  -5   6        9.09       10.03      0.94 o
  -5  -5   6        0.10        0.31      0.36 o
  -4  -5   6      559.80      540.92      7.96 o
  -3  -5   6      100.48       98.20      1.89 o
  -2  -5   6       44.50       39.61      1.01 o
  -1  -5   6      299.08      274.82      3.33 o
   0  -5   6      135.30      170.76      2.26 o
   1  -5   6       39.39       40.06      1.18 o
   2  -5   6       15.13       18.43      0.63 o
   3  -5   6      424.11      423.49      4.33 o
   4  -5   6      101.55       94.76      1.71 o
   5  -5   6      103.10      100.33      2.02 o
   6  -5   6      101.58       99.37      2.45 o
   7  -5   6       50.27       53.44      2.47 o
   8  -5   6        1.87        0.24      0.66 o
   9  -5   6        4.97        5.79      0.95 o
  10  -5   6        6.01        2.47      2.14 o
  -9  -4   6        0.79        0.32      0.62 o
  -8  -4   6        0.31       -0.61      0.87 o
  -7  -4   6       56.41       59.41      2.31 o
  -6  -4   6       16.51       15.42      1.13 o
  -5  -4   6      774.02      765.86      6.15 o
  -4  -4   6      428.52      415.56      5.48 o
  -3  -4   6       70.84       74.07      1.65 o
  -2  -4   6      155.51      138.84      4.71 o
  -1  -4   6       63.42       74.03      1.72 o
   0  -4   6        3.49        4.94      0.41 o
   1  -4   6       21.35       15.57      0.74 o
   2  -4   6      380.65      383.43      3.21 o
   3  -4   6        1.74        2.43      0.37 o
   4  -4   6       12.06       10.21      0.61 o
   5  -4   6       25.62       27.74      1.14 o
   6  -4   6       14.71       11.72      0.85 o
   7  -4   6        2.13        1.59      0.90 o
   8  -4   6      133.31      142.75      4.42 o
   9  -4   6        0.07       -0.34      1.24 o
 -10  -3   6        2.88        3.52      1.73 o
  -9  -3   6       22.90       25.40      2.76 o
  -8  -3   6       14.14       14.97      1.45 o
  -7  -3   6       32.70       33.14      1.66 o
  -6  -3   6       23.66       22.23      1.12 o
  -5  -3   6       78.08       83.22      1.88 o
  -4  -3   6      124.66      126.20      2.50 o
  -3  -3   6      347.90      351.05      3.62 o
  -2  -3   6       13.66       22.20      0.64 o
  -1  -3   6       96.33       91.44      2.06 o
   0  -3   6      137.74      127.32      2.59 o
   1  -3   6        0.70        0.53      0.27 o
   2  -3   6        1.95        2.10      0.30 o
   3  -3   6        2.87        1.77      0.32 o
   4  -3   6        8.27        9.56      0.63 o
   5  -3   6      553.23      549.90      6.23 o
   6  -3   6       64.72       59.69      1.91 o
   7  -3   6       42.06       40.29      2.36 o
   8  -3   6        0.41        0.43      0.82 o
   9  -3   6       19.58       23.25      1.99 o
 -10  -2   6        4.18        1.82      1.18 o
  -9  -2   6        9.19       10.44      1.08 o
  -8  -2   6        0.44        0.46      0.62 o
  -7  -2   6        2.57        3.20      0.55 o
  -6  -2   6       13.52       14.61      0.84 o
  -5  -2   6        3.14        4.61      0.39 o
  -4  -2   6      212.08      220.46      3.17 o
  -3  -2   6       45.25       39.24      1.00 o
  -2  -2   6      934.71     1001.53      6.21 o
  -1  -2   6      929.40      850.78     11.09 o
   0  -2   6       91.43       88.98      1.89 o
   1  -2   6      134.08      131.22      1.80 o
   2  -2   6       55.35       69.34      1.36 o
   3  -2   6       28.46       29.93      1.15 o
   4  -2   6      131.54      123.12      2.46 o
   5  -2   6       22.90       24.67      1.15 o
   6  -2   6      201.38      200.52      3.75 o
   7  -2   6        0.84       -0.37      0.73 o
   8  -2   6        2.52        2.27      0.93 o
   9  -2   6        6.91        4.62      1.81 o
 -10  -1   6      105.79      125.34      7.69 o
  -9  -1   6       95.12      110.95      3.10 o
  -8  -1   6       35.56       35.83      1.45 o
  -7  -1   6      246.88      237.66      4.74 o
  -6  -1   6        5.85        8.18      0.49 o
  -5  -1   6      351.97      334.49      3.36 o
  -4  -1   6       40.71       45.58      1.12 o
  -3  -1   6       10.27        9.37      0.44 o
  -2  -1   6        1.13        4.54      0.32 o
  -1  -1   6        1.51        1.10      0.35 o
   0  -1   6       23.18       21.34      0.79 o
   1  -1   6      201.55      177.75      2.71 o
   2  -1   6       17.22       17.48      0.73 o
   3  -1   6       18.78       23.86      1.08 o
   4  -1   6       95.95       91.47      2.41 o
   5  -1   6       85.39       79.14      3.17 o
   6  -1   6       24.67       25.67      1.59 o
   7  -1   6        7.47        7.95      1.19 o
   8  -1   6       32.15       31.37      2.27 o
 -10   0   6       60.69       65.22      3.98 o
  -9   0   6      129.72      128.23      3.25 o
  -8   0   6       24.16       24.61      1.10 o
  -7   0   6      136.21      142.55      2.61 o
  -6   0   6       13.75       15.08      0.72 o
  -5   0   6      205.11      199.36      2.74 o
  -4   0   6       58.64       48.30      1.13 o
  -3   0   6       34.78       35.88      0.86 o
  -2   0   6      105.46      102.61      1.59 o
  -1   0   6       60.53       56.47      1.21 o
   0   0   6       45.44       50.82      1.31 o
   1   0   6        0.02        0.29      0.30 o
   2   0   6       37.76       33.34      1.27 o
   3   0   6        1.56        2.33      0.44 o
   4   0   6       10.88        8.12      0.84 o
   5   0   6      212.47      211.18      4.79 o
   6   0   6        2.50        2.23      0.84 o
   7   0   6       41.76       42.93      3.24 o
 -10   1   6        2.72        2.11      1.18 o
  -9   1   6       19.01       17.19      1.07 o
  -8   1   6      108.01      128.95      2.60 o
  -7   1   6       16.87       10.42      0.68 o
  -6   1   6        0.34        1.13      0.35 o
  -5   1   6        9.21        8.70      0.64 o
  -4   1   6       40.70       47.33      1.72 o
  -3   1   6      498.18      468.44      5.00 o
  -2   1   6      368.03      374.74      6.09 o
  -1   1   6      461.82      462.40      6.92 o
   0   1   6       25.79       25.25      0.98 o
   1   1   6        1.81        0.07      0.38 o
   2   1   6       32.34       25.01      1.24 o
   3   1   6        2.43        2.10      0.97 o
   4   1   6        9.18        6.64      0.89 o
   5   1   6        0.03       -0.33      0.60 o
   6   1   6       23.18       24.33      2.69 o
   7   1   6        4.80        6.89      2.31 o
 -10   2   6       14.81       13.72      2.00 o
  -9   2   6       89.27       96.71      2.84 o
  -8   2   6        1.05        0.64      0.51 o
  -7   2   6       13.52        9.70      0.87 o
  -6   2   6      123.88      132.59      2.74 o
  -5   2   6      351.10      349.32      5.60 o
  -4   2   6       10.37        8.38      0.86 o
  -3   2   6       12.44       10.01      0.76 o
  -2   2   6       27.67       25.62      1.35 o
  -1   2   6       51.10       45.15      2.56 o
   0   2   6      114.09       95.47      7.88 o
   1   2   6      174.02      177.72      3.52 o
   2   2   6       31.55       32.59      1.63 o
   3   2   6        2.09        2.08      0.69 o
   4   2   6       31.35       27.67      1.58 o
   5   2   6       34.30       31.99      1.77 o
   6   2   6        4.87        7.27      1.59 o
 -10   3   6      197.52      193.45      8.72 o
  -9   3   6       51.07       55.30      2.53 o
  -8   3   6      127.67      140.58      4.69 o
  -7   3   6       23.34       24.60      1.70 o
  -6   3   6        8.73        6.16      0.77 o
  -5   3   6        7.51        8.20      1.06 o
  -4   3   6      134.12      143.95      3.76 o
  -3   3   6      262.11      258.52      5.23 o
  -2   3   6      121.34      112.09      4.33 o
  -1   3   6        0.02        0.40      1.03 o
   0   3   6        2.21        1.08      0.42 o
   1   3   6        3.60        3.06      1.00 o
   2   3   6      237.45      232.81      6.41 o
   3   3   6       16.19       18.52      1.36 o
   4   3   6        0.16        0.53      0.63 o
   5   3   6        0.25        0.06      0.72 o
 -10   4   6        9.60        6.94      1.33 o
  -9   4   6       44.11       36.88      2.21 o
  -8   4   6      131.97      134.67      4.19 o
  -7   4   6       14.25       17.16      1.51 o
  -6   4   6      192.40      204.94      5.11 o
  -5   4   6       50.52       44.22      2.13 o
  -4   4   6        2.82        2.17      0.62 o
  -3   4   6      104.18      108.44      4.53 o
  -2   4   6      199.85      186.22      6.01 o
  -1   4   6      242.22      238.97      6.80 o
   0   4   6       16.98       15.10      1.77 o
   1   4   6       35.90       35.45      3.53 o
   2   4   6        5.41        4.05      1.03 o
   3   4   6        0.75        2.13      0.79 o
   4   4   6        8.57        9.77      1.67 o
 -10   5   6       55.72       63.23      3.90 o
  -9   5   6        4.34        5.04      0.90 o
  -8   5   6       19.28       23.19      1.86 o
  -7   5   6      112.78      118.34      4.13 o
  -6   5   6       21.56       21.02      1.78 o
  -5   5   6       84.74       95.08      4.49 o
  -4   5   6        0.14       -0.16      0.68 o
  -3   5   6        7.33        5.82      1.24 o
  -2   5   6      128.91      113.72      4.96 o
  -1   5   6        3.78        3.09      1.19 o
   0   5   6       14.48       15.92      1.98 o
   1   5   6       33.05       34.93      3.11 o
   2   5   6        1.05        1.66      0.82 o
   3   5   6       21.97       20.02      3.24 o
  -9   6   6        2.39        1.99      1.02 o
  -8   6   6       26.53       30.64      2.32 o
  -7   6   6        4.54        4.35      0.94 o
  -6   6   6       59.06       57.90      3.73 o
  -5   6   6       83.67       85.10      4.52 o
  -4   6   6        6.96        4.17      1.07 o
  -3   6   6        2.78        0.84      3.01 o
  -2   6   6       55.29       45.25      3.33 o
  -1   6   6        7.86        8.36      1.68 o
   0   6   6        1.91        2.92      1.12 o
   1   6   6        0.75        2.22      1.14 o
  -5   7   6        8.62        8.48      2.45 o
  -4   7   6        8.61        9.68      2.34 o
  -3   7   6       50.26       49.76      5.07 o
  -2   7   6       13.39       11.07      2.70 o
  -1   7   6       95.38      117.44      7.68 o
   0   7   6       35.54       35.15      4.23 o
   1 -12   7        5.55        3.70      1.74 o
   2 -12   7       48.03       47.32      4.72 o
   3 -12   7        7.18        7.67      1.28 o
   4 -12   7        3.08        2.05      0.74 o
   5 -12   7       56.09       59.85      4.18 o
   6 -12   7       29.88       27.13      3.46 o
   7 -12   7        0.00       -1.01      1.58 o
  -1 -11   7       11.01       15.79      2.16 o
   0 -11   7       93.64       89.49      5.87 o
   1 -11   7      160.22      169.35      4.79 o
   2 -11   7      291.83      301.58      8.57 o
   3 -11   7        2.37        0.82      0.73 o
   4 -11   7       35.13       34.85      1.89 o
   5 -11   7       41.12       42.85      2.46 o
   6 -11   7       48.17       55.69      2.79 o
   7 -11   7       21.07       25.87      3.52 o
  -2 -10   7       82.33       86.77      4.72 o
  -1 -10   7        1.06        0.59      0.80 o
   0 -10   7      210.27      207.80      6.61 o
   1 -10   7      343.95      336.53      9.14 o
   2 -10   7      131.57      141.14      4.23 o
   3 -10   7      278.57      278.47      5.84 o
   4 -10   7        3.02        2.18      0.68 o
   5 -10   7        9.06       10.18      1.43 o
   6 -10   7        0.33        0.31      0.58 o
   7 -10   7        2.01        1.91      1.72 o
   8 -10   7        8.01       11.18      2.43 o
  -4  -9   7       27.47       27.25      2.70 o
  -3  -9   7        5.23        6.68      2.64 o
  -2  -9   7       17.19       20.88      3.28 o
  -1  -9   7       20.64       19.79      2.21 o
   0  -9   7       22.13       21.78      1.03 o
   1  -9   7       59.07       58.28      2.50 o
   2  -9   7        4.19        3.36      0.71 o
   3  -9   7      168.88      168.66      4.40 o
   4  -9   7      204.00      209.72      5.02 o
   5  -9   7      221.16      224.16      5.37 o
   6  -9   7       28.75       31.65      2.70 o
   7  -9   7       89.47       85.46      3.43 o
   8  -9   7       39.80       34.08      2.99 o
   9  -9   7       87.55       96.64      6.69 o
  -5  -8   7       29.64       25.80      2.64 o
  -4  -8   7       56.97       54.99      4.03 o
  -3  -8   7      101.65       91.28      2.40 o
  -2  -8   7        0.06        0.98      0.32 o
  -1  -8   7      168.75      163.87      2.62 o
   0  -8   7      173.02      174.94      2.45 o
   1  -8   7      299.46      274.86      4.12 o
   2  -8   7      221.72      222.39      3.56 o
   3  -8   7       18.36       16.90      1.27 o
   4  -8   7      527.09      535.72      6.31 o
   5  -8   7        0.63        0.03      0.64 o
   6  -8   7       41.14       43.13      1.83 o
   7  -8   7       75.95       81.85      2.70 o
   8  -8   7       16.85       13.91      1.28 o
   9  -8   7       26.06       24.20      2.88 o
  -7  -7   7       27.30       25.73      3.18 o
  -6  -7   7        2.33        0.17      0.95 o
  -5  -7   7      133.63      122.31      3.91 o
  -4  -7   7       77.89       75.78      2.28 o
  -3  -7   7       17.86       14.96      0.93 o
  -2  -7   7       51.18       49.56      1.26 o
  -1  -7   7       61.43       56.26      1.74 o
   0  -7   7      500.83      500.97      6.93 o
   1  -7   7      377.44      395.21      4.83 o
   2  -7   7      178.78      174.92      2.04 o
   3  -7   7      416.08      420.16      6.77 o
   4  -7   7       87.13       87.95      1.78 o
   5  -7   7      254.90      256.11      4.58 o
   6  -7   7        4.41        3.90      0.64 o
   7  -7   7        6.29        7.53      1.04 o
   8  -7   7        2.17        2.96      0.77 o
   9  -7   7       21.56       26.75      2.88 o
  10  -7   7        1.07        0.53      0.91 o
  -8  -6   7      222.15      245.36      7.80 o
  -7  -6   7       30.08       31.86      1.79 o
  -6  -6   7        0.10       -0.54      0.55 o
  -5  -6   7       10.72       10.26      0.89 o
  -4  -6   7       89.33       89.91      1.83 o
  -3  -6   7      502.24      501.21      4.49 o
  -2  -6   7      208.90      204.04      3.62 o
  -1  -6   7        8.63        5.01      0.87 o
   0  -6   7       58.64       69.33      1.94 o
   1  -6   7      122.64      126.64      3.31 o
   2  -6   7       32.30       31.80      1.24 o
   3  -6   7      102.66      104.79      2.12 o
   4  -6   7      803.83      806.40      7.40 o
   5  -6   7      421.46      425.25      7.85 o
   6  -6   7       86.98       84.19      2.93 o
   7  -6   7       25.61       26.93      1.82 o
   8  -6   7       34.67       41.55      2.40 o
   9  -6   7       10.79       13.04      1.77 o
  10  -6   7       40.84       56.67      5.30 o
  -9  -5   7        0.23       -0.36      1.49 o
  -8  -5   7      120.15      128.13      3.73 o
  -7  -5   7       82.60       91.75      2.94 o
  -6  -5   7       22.74       24.13      1.45 o
  -5  -5   7        9.60        8.82      0.73 o
  -4  -5   7       41.38       40.75      1.65 o
  -3  -5   7      281.99      278.24      3.95 o
  -2  -5   7        1.27        0.93      0.38 o
  -1  -5   7       12.86       17.72      0.95 o
   0  -5   7      190.91      190.83      2.97 o
   1  -5   7      236.98      227.05      3.72 o
   2  -5   7        4.63        3.09      0.36 o
   3  -5   7     1287.07     1290.04     10.23 o
   4  -5   7     2237.72     2253.50     22.41 o
   5  -5   7       85.82       88.81      2.83 o
   6  -5   7       19.83       23.67      1.29 o
   7  -5   7       39.47       45.86      2.40 o
   8  -5   7       42.08       47.25      2.59 o
   9  -5   7        0.15        1.69      1.13 o
  -9  -4   7        4.67        1.27      0.86 o
  -8  -4   7       52.29       53.87      2.34 o
  -7  -4   7        5.27        4.39      0.71 o
  -6  -4   7       89.53       84.41      2.56 o
  -5  -4   7     1461.80     1460.41     10.27 o
  -4  -4   7     1166.63     1150.80      8.29 o
  -3  -4   7        8.16        7.59      0.56 o
  -2  -4   7       13.12       11.87      0.54 o
  -1  -4   7       31.56       32.95      1.33 o
   0  -4   7      497.82      548.91      9.46 o
   1  -4   7       26.31       20.68      0.90 o
   2  -4   7        1.37        4.56      0.56 o
   3  -4   7       98.61       91.24      2.05 o
   4  -4   7       95.59       98.53      2.44 o
   5  -4   7      246.99      246.53      4.12 o
   6  -4   7        1.81        3.98      0.75 o
   7  -4   7       88.57       99.18      3.57 o
   8  -4   7      167.94      178.26      5.13 o
   9  -4   7        3.33       -1.70      1.70 o
  -9  -3   7       82.94       85.11      3.44 o
  -8  -3   7      408.03      421.21      7.57 o
  -7  -3   7       52.17       51.33      2.08 o
  -6  -3   7      148.20      145.37      3.51 o
  -5  -3   7        9.36        8.88      0.58 o
  -4  -3   7      462.01      449.21      3.91 o
  -3  -3   7      271.48      271.50      2.91 o
  -2  -3   7      223.42      215.50      2.50 o
  -1  -3   7       59.45       68.98      2.08 o
   0  -3   7       98.08       97.54      1.51 o
   1  -3   7       31.18       26.44      0.93 o
   2  -3   7       26.41       25.08      1.14 o
   3  -3   7      140.42      134.80      3.16 o
   4  -3   7      427.69      452.85      5.97 o
   5  -3   7        6.61        6.94      0.78 o
   6  -3   7      188.42      187.66      3.75 o
   7  -3   7      220.37      228.81      5.72 o
   8  -3   7       71.87       86.72      3.70 o
   9  -3   7        1.79        3.30      1.94 o
 -10  -2   7        7.10        4.26      1.58 o
  -9  -2   7        1.24        2.12      0.71 o
  -8  -2   7       15.21       12.80      0.93 o
  -7  -2   7      229.94      220.96      4.33 o
  -6  -2   7       12.78       14.34      0.87 o
  -5  -2   7       72.91       78.52      1.60 o
  -4  -2   7        0.00        0.16      0.26 o
  -3  -2   7      603.27      605.35      5.62 o
  -2  -2   7      798.15      855.66      9.05 o
  -1  -2   7      639.42      632.71      4.81 o
   0  -2   7      195.49      198.96      2.65 o
   1  -2   7      211.94      198.74      2.97 o
   2  -2   7        0.00        0.10      0.59 o
   3  -2   7      408.82      389.64      5.92 o
   4  -2   7      446.08      447.41      6.63 o
   5  -2   7        2.94        2.99      0.63 o
   6  -2   7       24.92       27.68      1.68 o
   7  -2   7       24.89       26.02      2.41 o
   8  -2   7       10.19       10.16      2.29 o
 -10  -1   7      135.48      153.26      8.59 o
  -9  -1   7        2.46        0.89      0.64 o
  -8  -1   7      100.66      102.63      2.78 o
  -7  -1   7        0.61        0.97      0.46 o
  -6  -1   7      115.47      110.59      2.03 o
  -5  -1   7      419.51      414.39      3.99 o
  -4  -1   7      618.70      570.64      4.63 o
  -3  -1   7      405.66      411.06      6.55 o
  -2  -1   7        1.27        1.90      0.29 o
  -1  -1   7       92.85       88.34      2.18 o
   0  -1   7      261.06      231.44      4.15 o
   1  -1   7      102.46       92.55      2.62 o
   2  -1   7        5.33        5.16      0.78 o
   3  -1   7       20.45       20.79      1.24 o
   4  -1   7      273.46      259.12      5.17 o
   5  -1   7      313.08      320.98      6.02 o
   6  -1   7        8.64        9.43      1.93 o
   7  -1   7       60.91       66.05      4.01 o
 -10   0   7       18.77       21.14      3.36 o
  -9   0   7      238.12      221.01      4.57 o
  -8   0   7      175.17      167.84      4.25 o
  -7   0   7        1.56        2.20      0.61 o
  -6   0   7      162.28      132.74      2.65 o
  -5   0   7       52.17       47.79      1.39 o
  -4   0   7     1020.78     1025.03      8.44 o
  -3   0   7      821.15      805.21      5.36 o
  -2   0   7        0.04        0.08      0.27 o
  -1   0   7        1.17        0.65      0.30 o
   0   0   7       26.79       26.80      1.96 o
   1   0   7        0.23        0.64      0.40 o
   2   0   7        4.91        5.97      0.90 o
   3   0   7       39.38       39.34      1.77 o
   4   0   7      192.98      207.95      4.20 o
   5   0   7        0.00       -0.96      0.99 o
   6   0   7       84.91       88.52      4.55 o
   7   0   7      252.03      279.08     11.89 o
 -10   1   7        0.80       -1.17      1.17 o
  -9   1   7      114.15      123.82      4.43 o
  -8   1   7       34.57       39.55      2.00 o
  -7   1   7       62.54       68.69      3.38 o
  -6   1   7        0.38        0.10      0.33 o
  -5   1   7       10.40       12.97      0.86 o
  -4   1   7       75.14       69.49      1.72 o
  -3   1   7      811.26      805.86      7.41 o
  -2   1   7      168.47      169.84      4.91 o
  -1   1   7      635.34      589.90     22.12 o
   0   1   7      231.40      226.14      3.66 o
   1   1   7        1.32        1.51      0.44 o
   2   1   7      101.25       94.26      2.78 o
   3   1   7      271.01      280.93      5.04 o
   4   1   7       13.83       13.83      1.17 o
   5   1   7       54.34       48.66      2.59 o
   6   1   7       73.69       83.69      6.35 o
  -9   2   7       19.92       12.28      1.57 o
  -8   2   7       10.12        8.28      1.04 o
  -7   2   7       37.66       35.67      5.88 o
  -6   2   7      451.69      451.89     20.67 o
  -5   2   7      423.12      423.17      6.82 o
  -4   2   7      119.00      115.03      3.48 o
  -3   2   7      640.07      628.66     11.05 o
  -2   2   7      911.04      891.58     24.16 o
  -1   2   7       90.21       73.20      7.05 o
   0   2   7      209.70      188.65      5.62 o
   1   2   7       60.86       61.90      3.26 o
   2   2   7       28.55       27.16      2.18 o
   3   2   7       30.30       29.19      1.96 o
   4   2   7       26.90       26.91      1.70 o
   5   2   7        1.27        2.23      1.60 o
 -10   3   7      145.98      151.57      8.27 o
  -9   3   7      159.09      159.28      4.59 o
  -8   3   7       14.52       13.91      1.44 o
  -7   3   7        0.06        0.18      0.69 o
  -6   3   7       15.74       15.83      1.91 o
  -5   3   7        0.04        0.61      0.79 o
  -4   3   7        0.12       -0.23      0.67 o
  -3   3   7      253.14      252.77     15.18 o
  -2   3   7       49.46       48.03      3.06 o
  -1   3   7        5.08        5.43      1.92 o
   0   3   7      176.13      164.95      5.72 o
   1   3   7      184.13      180.63      6.68 o
   2   3   7       61.44       62.88      3.52 o
   3   3   7       41.13       42.44      2.43 o
   4   3   7        1.48       -0.09      1.82 o
 -10   4   7       94.00      101.66      7.02 o
  -9   4   7       87.05       82.40      3.48 o
  -8   4   7      141.28      139.91      4.51 o
  -7   4   7       66.62       69.76      3.95 o
  -6   4   7       49.99       49.13      3.25 o
  -5   4   7        6.16        5.27      1.21 o
  -4   4   7       65.59       62.33      3.73 o
  -3   4   7      333.68      330.64      8.57 o
  -2   4   7      114.20      110.66      8.36 o
  -1   4   7       24.71       24.28      2.84 o
   0   4   7        6.66        9.37      1.60 o
   1   4   7       95.81       88.77      4.50 o
   2   4   7       27.63       25.86      2.46 o
   3   4   7       18.33       24.70      2.39 o
  -9   5   7        0.13        1.06      1.45 o
  -8   5   7       22.18       25.72      2.57 o
  -7   5   7       81.18       78.01      4.34 o
  -6   5   7       75.46       77.89      4.35 o
  -5   5   7      119.92      123.63      5.52 o
  -4   5   7        7.87        7.85      1.58 o
  -3   5   7       36.76       34.65      2.94 o
  -2   5   7      194.74      203.27      8.21 o
  -1   5   7        2.43        1.20      1.16 o
   0   5   7       69.87       74.85      4.33 o
   1   5   7       18.85       18.95      2.50 o
   2   5   7       47.74       46.91      4.32 o
  -5   6   7       39.96       39.21      4.58 o
  -4   6   7       13.36        8.09      1.65 o
  -3   6   7       37.93       38.90      4.61 o
  -2   6   7        2.01        0.82      1.68 o
  -1   6   7       52.88       48.01      5.24 o
   0   6   7       22.31       21.83      3.53 o
   2 -12   8        0.47       -0.31      1.01 o
   3 -12   8       51.38       49.05      4.85 o
   4 -12   8        3.55        3.08      1.08 o
   5 -12   8       29.12       31.13      2.61 o
   6 -12   8       17.62       20.84      2.97 o
   0 -11   8       14.19       14.10      1.91 o
   1 -11   8      150.47      154.58     11.97 o
   2 -11   8        1.42        1.02      0.83 o
   3 -11   8        0.02       -0.58      0.80 o
   4 -11   8       10.00        9.27      1.22 o
   5 -11   8       38.53       39.10      2.39 o
   6 -11   8       21.15       23.39      2.20 o
   7 -11   8        0.63        1.06      1.33 o
  -2 -10   8       33.28       36.47      4.39 o
  -1 -10   8       24.81       22.50      2.32 o
   0 -10   8        4.59        4.28      1.13 o
   1 -10   8       21.49       22.72      1.69 o
   2 -10   8        7.49        5.33      1.07 o
   3 -10   8        0.04       -0.02      0.74 o
   4 -10   8      299.83      298.38      6.41 o
   5 -10   8       40.67       40.86      2.43 o
   6 -10   8        4.82        5.13      1.00 o
   7 -10   8        4.07        7.38      2.05 o
  -4  -9   8        6.76        6.26      1.52 o
  -3  -9   8        3.57        3.27      1.20 o
  -2  -9   8       65.84       67.52      3.98 o
  -1  -9   8       13.93       16.10      1.95 o
   0  -9   8       45.77       46.47      2.17 o
   1  -9   8        0.55        1.23      0.72 o
   2  -9   8      134.53      137.04      5.30 o
   3  -9   8        8.74        9.49      1.18 o
   4  -9   8       35.78       39.22      2.29 o
   5  -9   8       46.82       42.94      2.41 o
   6  -9   8        0.79       -0.51      0.99 o
   7  -9   8        8.54        7.60      1.58 o
  -5  -8   8       13.93       16.56      2.24 o
  -4  -8   8        5.21        8.87      1.61 o
  -3  -8   8       72.66       76.40      2.88 o
  -2  -8   8       16.14       13.32      1.11 o
  -1  -8   8       43.04       44.95      1.31 o
   0  -8   8        5.77        7.06      0.73 o
   1  -8   8      142.95      135.46      3.86 o
   2  -8   8       29.41       26.49      3.44 o
   3  -8   8        0.01        0.17      0.63 o
   4  -8   8       44.82       42.94      2.35 o
   5  -8   8       36.11       36.86      4.68 o
   6  -8   8       27.22       27.00      1.53 o
   7  -8   8       36.95       35.34      2.49 o
   8  -8   8        0.01       -0.92      0.92 o
  -7  -7   8        7.18        8.48      2.02 o
  -6  -7   8        4.72        4.54      0.99 o
  -5  -7   8        4.83        3.38      0.87 o
  -4  -7   8        2.89        3.39      0.73 o
  -3  -7   8       49.47       51.47      2.34 o
  -2  -7   8      101.90       99.08      3.07 o
  -1  -7   8        0.22        0.09      0.34 o
   0  -7   8      150.43      138.15      2.93 o
   1  -7   8       62.16       60.93      3.21 o
   2  -7   8        1.35        0.70      0.51 o
   3  -7   8       13.55       14.10      1.05 o
   4  -7   8      205.61      201.53      3.28 o
   5  -7   8       53.44       53.31      1.99 o
   6  -7   8       59.88       61.72      2.30 o
   7  -7   8        1.26        1.58      0.66 o
   8  -7   8        1.84        2.92      0.89 o
   9  -7   8        1.71        3.75      1.30 o
  -8  -6   8       14.89       10.55      2.41 o
  -7  -6   8       14.58       12.74      1.62 o
  -6  -6   8        2.08        2.43      0.83 o
  -5  -6   8       17.62       18.79      1.20 o
  -4  -6   8       41.73       43.53      1.62 o
  -3  -6   8      519.01      533.94      8.55 o
  -2  -6   8      117.98      122.13      3.41 o
  -1  -6   8       26.27       29.00      1.63 o
   0  -6   8        9.91        8.02      0.73 o
   1  -6   8       11.15        8.13      0.90 o
   2  -6   8       48.34       51.61      2.18 o
   3  -6   8        9.63        8.65      0.65 o
   4  -6   8        8.69        7.02      0.73 o
   5  -6   8      531.52      535.00      9.60 o
   6  -6   8        8.73        8.37      0.82 o
   7  -6   8        0.04        0.66      1.25 o
   8  -6   8        2.12        2.13      0.66 o
   9  -6   8       24.90       31.48      2.77 o
  -8  -5   8       27.19       30.25      2.26 o
  -7  -5   8        5.07        6.78      1.08 o
  -6  -5   8      183.37      180.26      4.93 o
  -5  -5   8       38.11       38.59      2.08 o
  -4  -5   8        0.00        0.84      0.84 o
  -3  -5   8       33.48       34.75      1.80 o
  -2  -5   8       35.79       30.88      1.21 o
  -1  -5   8       25.77       27.27      1.57 o
   0  -5   8       66.03       66.92      3.65 o
   1  -5   8       87.21       83.79      2.75 o
   2  -5   8        2.88        2.02      0.46 o
   3  -5   8      426.59      433.71      8.86 o
   4  -5   8       12.48       11.16      0.89 o
   5  -5   8       18.66       19.40      1.11 o
   6  -5   8        1.20        0.90      0.48 o
   7  -5   8        8.24        7.24      1.09 o
   8  -5   8        0.50        1.21      0.74 o
   9  -5   8        2.58        0.15      1.15 o
  -9  -4   8       29.21       33.08      4.03 o
  -8  -4   8        2.46        3.59      0.84 o
  -7  -4   8        4.13        5.10      0.85 o
  -6  -4   8       11.42        9.62      1.04 o
  -5  -4   8      102.31      102.10      4.12 o
  -4  -4   8       68.39       70.64      2.17 o
  -3  -4   8      195.05      194.75      5.81 o
  -2  -4   8        0.33        0.36      0.26 o
  -1  -4   8       42.53       40.27      1.79 o
   0  -4   8      380.59      375.68      9.01 o
   1  -4   8       43.59       36.78      1.22 o
   2  -4   8       32.92       31.14      1.64 o
   3  -4   8      179.64      166.20      4.39 o
   4  -4   8      103.40      103.05      3.00 o
   5  -4   8        6.81        7.54      0.77 o
   6  -4   8      110.40      118.86      3.06 o
   7  -4   8        0.09        2.32      1.06 o
   8  -4   8       29.52       32.11      2.81 o
  -9  -3   8      102.50      116.13      3.98 o
  -8  -3   8       99.58      108.29      4.26 o
  -7  -3   8        8.98       10.65      1.14 o
  -6  -3   8        3.93        2.17      0.56 o
  -5  -3   8       42.30       43.63      1.63 o
  -4  -3   8      230.39      234.73      3.72 o
  -3  -3   8      174.66      174.80      4.43 o
  -2  -3   8      196.48      184.60      2.97 o
  -1  -3   8        9.12        6.61      0.57 o
   0  -3   8       15.21       10.71      0.83 o
   1  -3   8      275.83      279.35      5.08 o
   2  -3   8      103.96      100.03      2.73 o
   3  -3   8        0.28        0.97      0.78 o
   4  -3   8        5.64        5.53      0.74 o
   5  -3   8       44.96       46.39      2.15 o
   6  -3   8       53.25       57.91      3.35 o
   7  -3   8       13.18       10.49      1.55 o
   8  -3   8        0.20       -1.02      1.19 o
  -9  -2   8       18.32       20.49      1.76 o
  -8  -2   8       28.07       29.92      1.58 o
  -7  -2   8      227.60      230.63      3.89 o
  -6  -2   8      226.23      220.97      4.18 o
  -5  -2   8        8.73        9.41      0.69 o
  -4  -2   8      114.61      110.83      2.12 o
  -3  -2   8      131.02      128.49      3.33 o
  -2  -2   8      281.77      287.38      3.33 o
  -1  -2   8        3.30        2.91      0.47 o
   0  -2   8       21.02       23.12      1.42 o
   1  -2   8      290.34      259.03      4.54 o
   2  -2   8        1.54        1.14      0.46 o
   3  -2   8      103.68      103.68      4.82 o
   4  -2   8       95.56       95.97      3.13 o
   5  -2   8        2.48        1.79      0.57 o
   6  -2   8       22.09       24.90      2.31 o
   7  -2   8        2.29       -0.75      1.07 o
 -10  -1   8       25.91       31.63      3.93 o
  -9  -1   8        0.09        0.47      0.88 o
  -8  -1   8       23.80       23.60      1.42 o
  -7  -1   8        0.62        0.88      0.55 o
  -6  -1   8       23.43       25.65      1.40 o
  -5  -1   8       52.42       54.15      1.51 o
  -4  -1   8       49.46       50.92      1.42 o
  -3  -1   8      182.91      188.55      2.93 o
  -2  -1   8       87.28       80.84      2.02 o
  -1  -1   8      167.43      169.95      6.13 o
   0  -1   8       86.53       99.58      3.74 o
   1  -1   8       33.22       28.75      1.59 o
   2  -1   8       25.79       24.91      1.36 o
   3  -1   8       23.06       23.36      1.61 o
   4  -1   8       33.61       35.20      2.00 o
   5  -1   8      103.57      103.66      3.56 o
   6  -1   8       30.06       30.10      2.71 o
   7  -1   8        0.01       -2.10      2.10 o
 -10   0   8        3.87        2.12      1.14 o
  -9   0   8       83.92       82.58      3.89 o
  -8   0   8       57.15       60.84      2.85 o
  -7   0   8        4.93        4.03      1.57 o
  -6   0   8       31.83       34.79      2.45 o
  -5   0   8        0.77        0.74      0.42 o
  -4   0   8       37.24       42.89      1.18 o
  -3   0   8       64.93       67.01      1.67 o
  -2   0   8      265.04      265.24      4.61 o
  -1   0   8       42.98       35.77      2.33 o
   0   0   8        7.04        8.02      0.82 o
   1   0   8       27.90       29.80      1.56 o
   2   0   8      142.40      142.72      3.93 o
   3   0   8        0.14        2.02      0.66 o
   4   0   8       37.06       38.59      1.97 o
   5   0   8        4.62        4.77      0.90 o
   6   0   8        9.58        5.44      1.68 o
  -9   1   8       25.23       24.71      2.18 o
  -8   1   8       83.67       90.47      5.14 o
  -7   1   8      140.37      149.49      5.40 o
  -6   1   8       86.90       87.05      4.08 o
  -5   1   8        8.40        9.57      1.44 o
  -4   1   8       22.92       25.15      2.26 o
  -3   1   8       63.49       64.49      3.38 o
  -2   1   8        3.00        1.55      1.05 o
  -1   1   8        1.61        1.61      0.82 o
   0   1   8        4.08        2.05      0.50 o
   1   1   8       98.52       82.78      3.94 o
   2   1   8       42.74       45.55      2.44 o
   3   1   8      121.17      118.52      3.87 o
   4   1   8       64.46       71.18      2.73 o
   5   1   8       10.35        7.21      2.02 o
  -9   2   8       41.57       38.77      3.55 o
  -8   2   8       33.26       34.12      4.26 o
  -7   2   8       24.12       20.97      2.15 o
  -6   2   8      144.32      150.20      5.56 o
  -5   2   8       56.26       58.76      3.45 o
  -4   2   8       46.84       47.25      3.05 o
  -3   2   8       11.85        9.93      1.49 o
  -2   2   8        5.44        4.08      1.13 o
  -1   2   8      160.56      152.66      5.54 o
   0   2   8       34.14       35.27      3.20 o
   1   2   8        5.33        4.86      1.15 o
   2   2   8       28.22       27.22      2.82 o
   3   2   8        0.52       -0.23      0.65 o
   4   2   8        1.04        0.83      1.29 o
  -9   3   8       83.82       93.50      4.71 o
  -8   3   8       11.49       11.94      2.29 o
  -7   3   8       12.71        9.24      1.83 o
  -6   3   8       30.12       30.24      2.62 o
  -5   3   8       33.41       36.16      3.29 o
  -4   3   8       29.90       28.39      2.51 o
  -3   3   8       16.09       16.48      2.03 o
  -2   3   8       20.92       22.39      2.22 o
  -1   3   8       26.04       25.96      2.57 o
   0   3   8        8.36        7.81      1.34 o
   1   3   8        4.76        2.90      1.22 o
   2   3   8       35.55       37.01      2.40 o
   3   3   8        4.74        4.56      0.99 o
  -8   4   8        3.19        0.11      1.12 o
  -7   4   8        0.45       -0.28      0.78 o
  -6   4   8       10.42       14.70      3.01 o
  -5   4   8       42.60       41.15      3.22 o
  -4   4   8       79.33       74.22      5.63 o
  -3   4   8       81.19       90.09      4.69 o
  -2   4   8        5.87        5.43      1.40 o
  -1   4   8       12.75       13.12      1.97 o
   0   4   8        2.63        1.52      0.84 o
   1   4   8        1.43       -0.76      1.04 o
   2   4   8        0.78        1.16      1.05 o
  -3   5   8        8.38        5.36      1.85 o
  -2   5   8        7.82        8.19      2.23 o
  -1   5   8        1.34        4.01      1.86 o
   0   5   8        0.10        4.49      1.72 o
   3 -12   9      483.23      478.81     15.65 o
   4 -12   9       61.05       64.02      5.46 o
   5 -12   9        4.87        4.29      1.71 o
   0 -11   9        0.96        3.70      1.81 o
   1 -11   9        0.03        0.67      2.04 o
   2 -11   9        7.65        5.30      1.20 o
   3 -11   9      102.93      100.46      4.98 o
   4 -11   9      184.88      182.88      6.17 o
   5 -11   9       34.67       35.98      3.51 o
   6 -11   9      133.87      146.85      5.76 o
  -1 -10   9        1.00        1.88      1.92 o
   0 -10   9       17.06       17.25      2.30 o
   1 -10   9       39.10       44.38      3.24 o
   2 -10   9       75.79       71.86      4.93 o
   3 -10   9      197.35      209.86      7.31 o
   4 -10   9       36.10       35.03      2.27 o
   5 -10   9       14.25       14.48      1.57 o
   6 -10   9       55.79       60.17      5.24 o
  -3  -9   9       64.67       58.27      6.44 o
  -2  -9   9       56.54       59.46      5.31 o
  -1  -9   9       63.83       65.23      4.99 o
   0  -9   9        9.80        7.81      1.28 o
   1  -9   9       11.41       13.85      1.82 o
   2  -9   9      384.92      370.48      9.19 o
   3  -9   9      423.95      432.59     32.25 o
   4  -9   9       33.26       37.01      2.45 o
   5  -9   9       71.28       65.46      3.92 o
   6  -9   9        1.38        1.59      1.18 o
   7  -9   9       36.70       44.49      4.80 o
  -4  -8   9       55.54       51.21      3.50 o
  -3  -8   9      172.72      175.27      7.39 o
  -2  -8   9      142.55      142.39      3.96 o
  -1  -8   9      217.16      229.07      7.02 o
   0  -8   9        9.71       12.11      2.90 o
   1  -8   9        4.09        3.67      1.11 o
   2  -8   9        7.42        8.69      1.51 o
   3  -8   9       32.73       34.92      4.79 o
   4  -8   9      230.95      244.58      5.89 o
   5  -8   9       33.61       36.88      2.98 o
   6  -8   9      135.27      141.01      5.96 o
   7  -8   9       76.76       78.01      3.41 o
  -6  -7   9       40.37       44.16      2.56 o
  -5  -7   9       68.38       73.89      3.20 o
  -4  -7   9      114.10      114.95      3.84 o
  -3  -7   9       10.70       11.11      1.61 o
  -2  -7   9       21.73       23.82      2.26 o
  -1  -7   9        0.06        0.44      0.57 o
   0  -7   9       79.72       74.40      3.88 o
   1  -7   9        4.62        3.23      0.66 o
   2  -7   9       35.93       30.21      1.83 o
   3  -7   9        2.85        1.71      1.03 o
   4  -7   9       62.02       64.14      3.71 o
   5  -7   9      459.45      437.11     10.26 o
   6  -7   9      312.28      301.49      8.12 o
   7  -7   9      181.76      193.97      7.97 o
   8  -7   9        2.96        6.97      1.87 o
  -7  -6   9        0.02       -0.72      0.85 o
  -6  -6   9        3.07        3.13      0.91 o
  -5  -6   9        9.62       11.42      1.68 o
  -4  -6   9      803.15      817.30     15.48 o
  -3  -6   9      531.03      546.51     18.26 o
  -2  -6   9      239.50      216.22      6.35 o
  -1  -6   9      130.17      125.97      3.59 o
   0  -6   9        3.32        1.50      0.54 o
   1  -6   9       31.53       30.89      1.78 o
   2  -6   9      477.32      485.69     17.10 o
   3  -6   9       22.71       21.24      1.34 o
   4  -6   9       66.75       64.26      2.75 o
   5  -6   9       65.20       61.53      2.20 o
   6  -6   9        2.60        2.22      0.63 o
   7  -6   9       17.05       20.92      1.48 o
   8  -6   9       31.07       32.45      4.01 o
  -8  -5   9       16.55       14.78      1.99 o
  -7  -5   9      103.42      109.96      4.05 o
  -6  -5   9      192.20      193.45      6.39 o
  -5  -5   9        0.55        0.15      0.81 o
  -4  -5   9      522.39      540.91     10.47 o
  -3  -5   9      671.85      689.96     11.66 o
  -2  -5   9      112.65      101.57      3.46 o
  -1  -5   9      127.61      114.70      4.36 o
   0  -5   9        0.84       -0.07      0.73 o
   1  -5   9        0.03        0.26      0.78 o
   2  -5   9      114.76      107.89      2.66 o
   3  -5   9       30.62       27.34      1.62 o
   4  -5   9       61.91       65.33      4.81 o
   5  -5   9       57.61       54.10      2.08 o
   6  -5   9       32.86       38.03      2.56 o
   7  -5   9        1.71        2.38      0.84 o
   8  -5   9      159.78      187.39      8.82 o
  -8  -4   9       27.35       29.83      2.17 o
  -7  -4   9       84.58       86.39      4.22 o
  -6  -4   9        2.64        4.53      1.06 o
  -5  -4   9       26.94       29.09      2.27 o
  -4  -4   9      173.67      178.85      5.49 o
  -3  -4   9       91.93       85.18      3.60 o
  -2  -4   9        5.44        7.54      0.77 o
  -1  -4   9      298.20      291.43      6.80 o
   0  -4   9     1218.52     1185.37     21.43 o
   1  -4   9      149.23      142.39      3.25 o
   2  -4   9       15.34       16.19      1.67 o
   3  -4   9       10.12       10.30      1.00 o
   4  -4   9        1.96        2.41      0.60 o
   5  -4   9       88.31       83.66      2.76 o
   6  -4   9       75.89       80.47      3.90 o
   7  -4   9        4.09        4.37      1.33 o
  -9  -3   9       63.95       69.53      5.59 o
  -8  -3   9      196.87      219.96      5.74 o
  -7  -3   9       34.44       36.95      2.08 o
  -6  -3   9        0.65        1.48      0.50 o
  -5  -3   9       11.71       13.00      1.18 o
  -4  -3   9      415.40      417.27      6.86 o
  -3  -3   9      134.91      131.85      2.11 o
  -2  -3   9       95.05      102.18      3.11 o
  -1  -3   9       29.29       34.37      1.96 o
   0  -3   9       21.58       15.01      1.36 o
   1  -3   9      249.89      231.41      4.60 o
   2  -3   9      232.50      222.08      7.34 o
   3  -3   9        5.00        3.83      0.75 o
   4  -3   9       78.78       70.65      2.68 o
   5  -3   9        1.81        0.60      0.53 o
   6  -3   9       43.30       42.58      2.98 o
   7  -3   9       63.94       65.42      5.41 o
  -9  -2   9       84.07       92.24      6.42 o
  -8  -2   9       24.09       23.84      1.74 o
  -7  -2   9      256.68      250.15      4.79 o
  -6  -2   9      213.18      211.23      4.29 o
  -5  -2   9        7.49        7.66      0.83 o
  -4  -2   9      214.01      206.16      3.32 o
  -3  -2   9      594.29      568.33      4.78 o
  -2  -2   9      167.22      164.82      4.00 o
  -1  -2   9      180.28      160.51      4.43 o
   0  -2   9        2.51        1.00      0.51 o
   1  -2   9       42.51       32.78      1.95 o
   2  -2   9       23.37       23.18      1.49 o
   3  -2   9        5.21        6.75      0.98 o
   4  -2   9        0.33       -0.19      0.68 o
   5  -2   9        9.07       10.98      1.25 o
   6  -2   9       57.67       59.81      4.97 o
   7  -2   9        5.24        9.25      2.31 o
  -9  -1   9        0.00        0.91      1.08 o
  -8  -1   9      152.11      153.74      4.65 o
  -7  -1   9      136.42      152.15      4.39 o
  -6  -1   9        3.68        4.63      0.88 o
  -5  -1   9        3.87        8.59      1.33 o
  -4  -1   9        1.73        2.10      0.45 o
  -3  -1   9       40.30       37.35      1.78 o
  -2  -1   9        0.05        0.05      0.41 o
  -1  -1   9      142.18      128.81      3.28 o
   0  -1   9      628.75      557.31      8.79 o
   1  -1   9       61.04       60.15      2.04 o
   2  -1   9        5.06        3.80      0.63 o
   3  -1   9       11.43       10.00      0.96 o
   4  -1   9        9.11        7.18      1.28 o
   5  -1   9       63.03       59.95      3.74 o
   6  -1   9       16.55       15.64      2.81 o
  -9   0   9       28.23       22.16      3.24 o
  -8   0   9       35.54       33.55      2.64 o
  -7   0   9        0.56        0.17      0.68 o
  -6   0   9        4.55        5.30      1.18 o
  -5   0   9       92.31      105.26      4.58 o
  -4   0   9      318.37      319.87      8.13 o
  -3   0   9      280.28      281.80      7.58 o
  -2   0   9      117.80      122.05      4.88 o
  -1   0   9      142.88      141.22      5.21 o
   0   0   9      317.58      294.32     19.20 o
   1   0   9      450.21      452.26     38.70 o
   2   0   9       46.21       50.98      2.63 o
   3   0   9        6.05        3.97      0.79 o
   4   0   9        0.01        0.01      0.62 o
   5   0   9       95.25      102.10      6.88 o
  -9   1   9       73.04       77.48      4.13 o
  -8   1   9      182.50      203.85      6.78 o
  -7   1   9      186.25      191.56      6.50 o
  -6   1   9        7.98        3.43      0.97 o
  -5   1   9       72.60       70.03      3.81 o
  -4   1   9       21.55       22.78      2.22 o
  -3   1   9        2.44        2.09      1.29 o
  -2   1   9       24.88       23.66      2.24 o
  -1   1   9        8.04        5.90      1.25 o
   0   1   9       18.38       16.05      2.44 o
   1   1   9       25.09       22.49      2.25 o
   2   1   9       32.98       32.08      2.38 o
   3   1   9       79.93       83.07      3.43 o
   4   1   9       55.16       50.66      4.09 o
  -9   2   9       40.37       39.15      3.13 o
  -8   2   9      168.29      167.68      6.35 o
  -7   2   9      136.10      144.80      6.33 o
  -6   2   9       37.16       34.97      6.36 o
  -5   2   9       97.12      112.93     12.14 o
  -4   2   9       24.30       23.53      3.44 o
  -3   2   9       56.71       55.94      3.58 o
  -2   2   9       44.99       45.96      3.22 o
  -1   2   9      190.97      183.78     15.84 o
   0   2   9      160.57      161.94      9.91 o
   1   2   9       10.21        5.02      1.45 o
   2   2   9       94.14       91.76      3.74 o
   3   2   9        3.32        2.12      0.99 o
  -7   3   9       97.42      100.74      7.16 o
  -6   3   9      115.79      126.21      5.68 o
  -5   3   9       74.91       75.98      4.42 o
  -4   3   9       26.32       29.83      2.81 o
  -3   3   9        8.48        9.15      1.50 o
  -2   3   9        0.14        0.13      1.10 o
  -1   3   9        1.98        2.47      1.09 o
   0   3   9       12.90        8.40      2.32 o
   1   3   9       30.07       28.01      2.70 o
   2   3   9        5.30        5.54      1.80 o
   2 -11  10        4.69        4.60      1.81 o
   3 -11  10        2.38        0.89      1.33 o
   4 -11  10        0.01       -1.59      1.59 o
   5 -11  10       82.79       81.27      6.20 o
  -1 -10  10       14.36       14.48      2.88 o
   0 -10  10       23.48       22.24      2.32 o
   1 -10  10       49.29       57.16      6.34 o
   2 -10  10       21.09       25.77      2.63 o
   3 -10  10       12.12       13.43      1.90 o
   4 -10  10        3.20        1.13      1.29 o
   5 -10  10        4.20        3.64      1.48 o
   6 -10  10        2.26        1.28      1.43 o
  -3  -9  10       19.96       22.03      3.23 o
  -2  -9  10        0.89        1.87      1.05 o
  -1  -9  10        5.57        5.37      1.19 o
   0  -9  10       38.03       40.72      3.14 o
   1  -9  10       16.37       16.14      2.07 o
   2  -9  10       69.47       68.24      4.55 o
   3  -9  10       69.76       68.53      4.16 o
   4  -9  10       45.17       42.75      3.39 o
   5  -9  10        2.34        2.73      1.26 o
   6  -9  10       28.83       31.56      4.10 o
  -4  -8  10      137.23      139.35      5.94 o
  -3  -8  10        0.22        0.68      0.87 o
  -2  -8  10      203.79      208.75      6.93 o
  -1  -8  10      181.63      190.21      6.57 o
   0  -8  10       14.20       13.01      1.67 o
   1  -8  10       18.99       15.05      1.95 o
   2  -8  10       14.37       18.08      2.37 o
   3  -8  10        0.02        0.41      1.11 o
   4  -8  10        0.53        0.71      1.09 o
   5  -8  10       49.01       50.18      5.29 o
   6  -8  10       44.84       40.06      3.28 o
  -5  -7  10        4.16        4.40      1.03 o
  -4  -7  10       10.44        9.75      1.54 o
  -3  -7  10       79.89       83.68      4.29 o
  -2  -7  10        0.86        1.17      0.87 o
  -1  -7  10       20.80       20.22      2.43 o
   0  -7  10        0.07       -0.79      0.79 o
   1  -7  10      114.36      107.26      5.75 o
   2  -7  10       47.93       41.14      5.71 o
   3  -7  10        0.03       -0.57      1.03 o
   4  -7  10      142.07      137.74      8.41 o
   5  -7  10      261.23      249.42     11.63 o
   6  -7  10       50.95       40.14      4.85 o
   7  -7  10       10.12       10.08      2.37 o
  -7  -6  10       40.85       40.07      4.36 o
  -6  -6  10        7.78        8.13      1.28 o
  -5  -6  10       43.49       43.40      3.06 o
  -4  -6  10        8.16        9.16      1.62 o
  -3  -6  10      306.76      304.27      7.98 o
  -2  -6  10       34.48       36.34      2.66 o
  -1  -6  10        4.09        2.75      0.71 o
   0  -6  10       10.99        7.15      1.28 o
   1  -6  10       44.33       44.11      3.09 o
   2  -6  10      115.95      109.88      6.75 o
   3  -6  10       31.18       36.04      4.21 o
   4  -6  10       30.57       28.53      2.52 o
   5  -6  10       11.11        9.74      1.51 o
   6  -6  10        1.48        1.11      1.47 o
   7  -6  10        0.34        1.42      1.10 o
  -7  -5  10       47.72       57.84      3.00 o
  -6  -5  10        5.24        6.15      1.18 o
  -5  -5  10        3.49        3.56      0.86 o
  -4  -5  10        0.53        1.36      1.03 o
  -3  -5  10       76.87       70.29      3.62 o
  -2  -5  10      129.79      130.49      5.52 o
  -1  -5  10       31.09       29.54      2.68 o
   0  -5  10        1.47        2.40      0.88 o
   1  -5  10        0.59       -0.66      1.08 o
   2  -5  10        0.01       -0.60      0.75 o
   3  -5  10       30.76       33.96      2.53 o
   4  -5  10      143.81      151.02      5.89 o
   5  -5  10        5.43        2.93      1.29 o
   6  -5  10        4.60        1.98      1.74 o
  -8  -4  10       23.07       27.81      5.04 o
  -7  -4  10       61.78       71.93      3.87 o
  -6  -4  10       26.81       27.68      3.48 o
  -5  -4  10      112.88      108.91      4.52 o
  -4  -4  10       22.14       21.22      1.96 o
  -3  -4  10       14.61       13.20      1.56 o
  -2  -4  10       76.79       80.93      3.06 o
  -1  -4  10       38.86       39.97     12.21 o
   0  -4  10       66.83       77.96      7.03 o
   1  -4  10      227.07      195.29      7.91 o
   2  -4  10        2.93        0.79      0.47 o
   3  -4  10        0.39       -0.25      0.55 o
   4  -4  10       76.40       85.33      2.99 o
   5  -4  10       44.21       50.37      2.38 o
   6  -4  10        0.09       -0.63      0.81 o
  -8  -3  10        8.83       11.43      1.66 o
  -7  -3  10       14.80       17.82      1.36 o
  -6  -3  10       38.48       42.64      2.03 o
  -5  -3  10       11.67       12.24      1.07 o
  -4  -3  10       60.73       62.49      2.34 o
  -3  -3  10        5.48        4.66      0.70 o
  -2  -3  10        0.24        0.58      0.52 o
  -1  -3  10       45.31       44.16      2.72 o
   0  -3  10       73.33       60.21      1.95 o
   1  -3  10       18.62       19.91      1.18 o
   2  -3  10      321.77      302.96      7.40 o
   3  -3  10       14.01       16.43      1.33 o
   4  -3  10       61.57       54.29      2.50 o
   5  -3  10      112.03      104.60      6.01 o
   6  -3  10       42.86       47.52      4.29 o
  -8  -2  10        0.39        0.32      1.09 o
  -7  -2  10       61.77       66.43      3.05 o
  -6  -2  10       27.34       28.39      1.63 o
  -5  -2  10        3.48        5.01      0.75 o
  -4  -2  10       96.35       96.41      3.19 o
  -3  -2  10       30.15       32.69      1.81 o
  -2  -2  10      287.49      295.72      5.59 o
  -1  -2  10       70.10       68.40      2.59 o
   0  -2  10       53.73       55.11      2.05 o
   1  -2  10        0.17       -0.04      0.51 o
   2  -2  10        0.04        0.09      0.47 o
   3  -2  10        4.99        6.56      0.98 o
   4  -2  10       57.90       66.16      4.20 o
   5  -2  10        5.78        8.02      2.04 o
  -8  -1  10       53.72       49.41      3.33 o
  -7  -1  10       20.10       19.42      2.06 o
  -6  -1  10       40.89       52.59      3.47 o
  -5  -1  10       16.97       17.27      2.00 o
  -4  -1  10       18.74       24.12      2.28 o
  -3  -1  10      106.78      112.22      8.24 o
  -2  -1  10        0.42        0.59      0.77 o
  -1  -1  10        4.81        5.20      1.26 o
   0  -1  10       45.79       52.49      3.29 o
   1  -1  10       49.58       45.39      2.38 o
   2  -1  10        0.23        0.34      1.15 o
   3  -1  10       29.38       27.80      1.93 o
   4  -1  10       86.70       98.95      6.63 o
   5  -1  10       56.39       64.08      5.42 o
  -8   0  10        1.36        4.06      0.95 o
  -7   0  10        2.68        2.42      0.87 o
  -6   0  10       73.78       75.79      5.85 o
  -5   0  10       94.06       96.66      4.70 o
  -4   0  10      317.91      336.59      8.91 o
  -3   0  10       17.50       15.88      1.99 o
  -2   0  10       80.62       89.38      8.58 o
  -1   0  10       48.64       53.94      6.21 o
   0   0  10        3.10        2.54      1.19 o
   1   0  10       24.60       26.31      1.97 o
   2   0  10      144.47      143.83      4.48 o
   3   0  10        0.06       -0.16      0.89 o
   4   0  10        1.18        0.11      1.19 o
  -7   1  10       19.90       24.66      2.50 o
  -6   1  10       31.97       37.34      2.99 o
  -5   1  10       63.06       72.56      4.19 o
  -4   1  10       13.58       11.10      1.82 o
  -3   1  10       67.30       71.32      4.09 o
  -2   1  10        6.34        5.98      1.19 o
  -1   1  10        0.99       -0.84      1.19 o
   0   1  10       57.42       62.93      4.06 o
   1   1  10       29.11       35.97      2.32 o
   2   1  10        2.94        5.90      1.22 o
   3   1  10       41.37       43.79      2.71 o
  -4   2  10        1.96        0.04      1.02 o
  -3   2  10      177.21      185.21      6.92 o
  -2   2  10       44.72       46.97      3.59 o
  -1   2  10       17.26       14.16      2.64 o
   0   2  10       55.45       62.77      4.23 o
   1   2  10        3.61        2.49      1.19 o
   2 -10  11       11.00       10.16      2.42 o
   3 -10  11        0.01       -1.45      1.45 o
   4 -10  11       16.83       16.84      2.92 o
  -2  -9  11        0.79       -1.88      1.88 o
  -1  -9  11        4.72        3.34      1.20 o
   0  -9  11       51.77       49.04      3.50 o
   1  -9  11        5.48        7.07      1.40 o
   2  -9  11        8.50        8.17      1.49 o
   3  -9  11        5.35        6.20      1.53 o
   4  -9  11       65.07       72.29      6.55 o
  -3  -8  11       76.90       92.63      6.67 o
  -2  -8  11      172.82      163.27      6.35 o
  -1  -8  11      435.66      427.20     10.33 o
   0  -8  11       71.12       73.31      4.25 o
   1  -8  11        0.04        0.04      0.87 o
   2  -8  11       13.06       13.04      1.93 o
   3  -8  11       18.04       14.08      2.94 o
   4  -8  11        0.45       -1.93      1.93 o
   5  -8  11       10.06       10.48      3.24 o
  -5  -7  11       95.40      104.56      7.10 o
  -4  -7  11       17.62       21.06      2.24 o
  -3  -7  11      185.00      178.83      6.44 o
  -2  -7  11      167.65      169.65      6.19 o
  -1  -7  11      171.64      169.95     13.68 o
   0  -7  11      178.53      176.57      6.32 o
   1  -7  11        0.09        0.28      0.85 o
   2  -7  11       18.98       18.06      2.92 o
   3  -7  11        5.68        5.44      1.88 o
   4  -7  11        5.48        6.30      2.51 o
   5  -7  11       20.16       22.34      3.83 o
  -6  -6  11       17.16       21.08      3.37 o
  -5  -6  11       54.24       52.98      3.51 o
  -4  -6  11        7.52        6.56      1.74 o
  -3  -6  11        2.91        4.57      1.20 o
  -2  -6  11        0.14        0.99      1.00 o
  -1  -6  11        9.13        9.79      1.45 o
   0  -6  11      193.66      168.56     12.10 o
   1  -6  11      127.24      126.07      7.07 o
   2  -6  11       51.34       47.89      4.40 o
   3  -6  11       48.69       38.64      2.94 o
   4  -6  11       64.68       61.79      3.75 o
   5  -6  11       52.24       50.83      5.37 o
   6  -6  11       34.56       31.12      4.29 o
  -6  -5  11       28.68       27.87      2.47 o
  -5  -5  11        4.31        5.67      1.32 o
  -4  -5  11       27.68       29.51      2.57 o
  -3  -5  11        5.71        4.84      1.23 o
  -2  -5  11       82.69       81.79      4.00 o
  -1  -5  11       95.58       74.92     11.66 o
   0  -5  11       10.44        8.34      1.64 o
   1  -5  11      324.42      307.58      7.82 o
   2  -5  11       34.84       32.45      3.27 o
   3  -5  11       55.06       49.02      3.14 o
   4  -5  11        5.23        3.63      0.91 o
   5  -5  11       12.73       11.56      2.52 o
   6  -5  11        3.03        2.39      1.55 o
  -7  -4  11      193.68      206.35      9.99 o
  -6  -4  11      107.46      110.92      4.04 o
  -5  -4  11      161.04      169.75      4.95 o
  -4  -4  11       14.51       13.77      1.23 o
  -3  -4  11       36.48       33.52      1.85 o
  -2  -4  11      124.21      123.19      3.51 o
  -1  -4  11       44.80       43.38      3.13 o
   0  -4  11       89.65       84.40      7.82 o
   1  -4  11       21.42       25.54      2.20 o
   2  -4  11        4.71        4.10      0.97 o
   3  -4  11        0.01        0.35      1.12 o
   4  -4  11        2.03        0.20      0.90 o
   5  -4  11        1.09        2.94      1.36 o
  -7  -3  11       64.75       65.85      3.88 o
  -6  -3  11       89.38       87.26      3.64 o
  -5  -3  11       56.22       64.22      3.14 o
  -4  -3  11        7.30        7.52      1.19 o
  -3  -3  11       28.58       36.61      2.53 o
  -2  -3  11        0.16        0.94      0.54 o
  -1  -3  11       70.56       69.93      2.88 o
   0  -3  11       18.23       13.03      1.33 o
   1  -3  11       64.95       64.18      3.37 o
   2  -3  11       21.38       21.13      2.03 o
   3  -3  11       37.37       30.31      3.56 o
   4  -3  11        8.53        6.20      1.58 o
  -7  -2  11        0.05       -0.46      1.10 o
  -6  -2  11        9.65        8.46      1.51 o
  -5  -2  11        1.29        1.81      0.88 o
  -4  -2  11        1.60        0.82      0.85 o
  -3  -2  11        1.11       -0.02      0.81 o
  -2  -2  11      300.02      316.21     13.39 o
  -1  -2  11      132.40      135.63      5.55 o
   0  -2  11       49.03       48.00      5.01 o
   1  -2  11      202.01      183.25      8.61 o
   2  -2  11      105.90      106.90      9.11 o
   3  -2  11       40.08       44.61      4.40 o
  -7  -1  11      231.76      247.14     10.94 o
  -6  -1  11       54.94       57.75      5.36 o
  -5  -1  11       88.71      103.67      5.05 o
  -4  -1  11        8.58       10.74      1.78 o
  -3  -1  11       28.78       27.70      2.62 o
  -2  -1  11        7.37        5.96      1.35 o
  -1  -1  11       31.17       31.39      2.73 o
   0  -1  11       43.61       39.98      2.69 o
   1  -1  11        0.15        1.64      0.73 o
   2  -1  11       32.92       30.55      2.07 o
   3  -1  11        1.71        2.76      1.51 o
  -5   0  11        7.02        9.35      2.56 o
  -4   0  11       12.18       12.25      1.88 o
  -3   0  11      173.93      197.43      7.11 o
  -2   0  11       85.29       95.18      5.38 o
  -1   0  11        4.09        3.95      1.14 o
   0   0  11        0.05       -0.21      0.85 o
   1   0  11       31.50       33.75      3.21 o
   2   0  11       60.46       64.02      6.80 o
   1   1  11        1.67        3.88      1.94 o
   0  -9  12        5.01        2.97      1.95 o
   1  -9  12        9.98       12.40      2.62 o
   2  -9  12        5.89        4.72      2.21 o
  -3  -8  12       36.99       40.52      4.44 o
  -2  -8  12       89.68       93.24      6.70 o
  -1  -8  12       77.03       70.69      5.80 o
   0  -8  12       81.02       74.25      5.92 o
   1  -8  12       61.80       57.13      5.46 o
   2  -8  12       81.44       74.25      6.31 o
   3  -8  12      186.75      211.67     10.91 o
  -4  -7  12        7.37        4.74      1.32 o
  -3  -7  12       98.56      105.19      6.86 o
  -2  -7  12      104.87      109.48      6.85 o
  -1  -7  12       23.72       27.00      4.38 o
   0  -7  12        2.68        1.98      0.98 o
   1  -7  12        4.09        3.02      1.73 o
   2  -7  12        1.98        0.73      1.06 o
   3  -7  12        0.01       -1.02      1.02 o
   4  -7  12       17.09       28.77      2.72 o
  -5  -6  12       16.24       15.20      2.65 o
  -4  -6  12       30.59       39.90      4.22 o
  -3  -6  12        6.00        6.95      1.43 o
  -2  -6  12        7.28        6.21      1.23 o
  -1  -6  12        1.94        3.04      1.42 o
   0  -6  12      104.21      113.58      6.65 o
   1  -6  12      126.79      125.15      5.91 o
   2  -6  12      101.81      100.51      8.81 o
   3  -6  12        9.85        9.62      1.53 o
   4  -6  12        2.47        3.64      1.07 o
  -4  -5  12      151.48      156.92      5.93 o
  -3  -5  12       37.95       42.65      2.54 o
  -2  -5  12        0.43       -0.08      0.88 o
  -1  -5  12        3.64        3.52      1.58 o
   0  -5  12        9.88        9.38      1.50 o
   1  -5  12       11.21       10.22      2.91 o
   2  -5  12       56.25       53.59      3.42 o
   3  -5  12       96.81      104.55      4.78 o
   4  -5  12       16.44       17.24      2.01 o
  -5  -4  12       71.27       64.44      5.90 o
  -4  -4  12        2.11       -0.51      1.48 o
  -3  -4  12      180.20      194.73     10.07 o
  -2  -4  12       99.03       92.93      6.85 o
  -1  -4  12       67.85       69.46      5.85 o
   0  -4  12       58.48       71.66      5.87 o
   1  -4  12        0.22        0.88      1.26 o
   2  -4  12       10.61       12.11      2.44 o
   3  -4  12       10.60       15.56      2.78 o
  -5  -3  12       33.07       27.83      3.85 o
  -4  -3  12       10.46        9.54      2.56 o
  -3  -3  12       25.24       21.86      2.37 o
  -2  -3  12       13.84       18.51      2.21 o
  -1  -3  12       39.82       36.47      3.05 o
   0  -3  12       90.23      106.26      5.09 o
   1  -3  12        6.82        8.05      2.20 o
   2  -3  12       11.52       10.97      2.27 o
   3  -3  12        4.78        2.48      1.42 o
  -2  -2  12        7.29        3.90      2.00 o
  -1  -2  12       17.46       16.99      3.12 o
   0  -2  12       75.93       73.72      6.04 o
   1  -2  12      225.38      252.45     11.24 o
   2  -2  12       40.34       42.25      4.59 o
  -1  -8  13        6.73        6.18      2.03 o
   0  -8  13        2.91        1.38      1.82 o
   1  -8  13        3.44        0.93      1.31 o
  -2  -7  13        0.05       -1.64      1.64 o
  -1  -7  13        9.85        7.70      2.28 o
   0  -7  13       31.44       35.72      4.08 o
   1  -7  13        1.31        4.85      2.09 o
   2  -7  13       17.71       17.10      2.96 o
 
